# Supplementary material for: Comparative physiological and metabolomic analyses reveal that Fe3O4 and ZnO nanoparticles alleviate Cd toxicity in tobacco
Source: J Nanobiotechnology. 2022 Jun 27;20:302. doi: 10.1186/s12951-022-01509-3 (PMC9235244; doi:10.1186/s12951-022-01509-3)
Supplement: Supplementary file 2 — Additional file 2: Table S1. The differentially accumulated metabolites in the roots of ‘Yunyan 87’ ( Nicotiana tabacum) seedlings. [file 12951_2022_1509_MOESM2_ESM.xlsx]

## Sheet: Sheet1
Table S1.The differentially accumulated metabolites in the roots of ‘Yunyan 87’ ( Nicotiana tabacum) seedlings
Compound name	CLASS	VIP	P-VALUE	log2 FC (CK vs Cd)		Compound name	CLASS	VIP	P-VALUE	log2 FC (CK vs FeNP)		Compound name	CLASS	VIP	P-VALUE	log2 FC (CK vs FeNP_Cd)		Compound name	CLASS	VIP	P-VALUE	log2 FC (CK vs Fe)		Compound name	CLASS	VIP	P-VALUE	log2 FC (CK vs Fe_Cd)		Compound name	CLASS	VIP	P-VALUE	log2 FC (CK vs ZnNP)		Compound name	CLASS	VIP	P-VALUE	log2 FC (CK vs ZnNP_Cd)		Compound name	CLASS	VIP	P-VALUE	log2 FC (CK vs Zn)		Compound name	CLASS
4,4'-Methylenediphenol	Phenols	1.66302	0.0133824	6.41848		1-Isomangostin	Xanthones	2.19606	0.012837	1.97053		3',5'-Dimethoxy-4'-hydroxyacetophenone	Phenols	1.76465	0.0273148	8.82719		Luteolin-6-C-glucoside;Orientin	Flavonoids	2.18318	0.00344462	2.9777		3',5'-Dimethoxy-4'-hydroxyacetophenone	Phenols	1.61005	0.0403819	9.36654		20-HETE	Fatty Acyls	1.99409	0.00243714	4.06764		3',5'-Dimethoxy-4'-hydroxyacetophenone	Phenols	1.66453	0.0148217	9.02146		Ganoderic acid Jb	Triterpenoids	1.97007	0.0311558	3.08151		4-Methylumbelliferyl acetate	Coumarins
Caryophyllene oxide	Sesquiterpenoids	1.72484	0.0163209	5.74809		3-Isomangostin	Xanthones	2.19606	0.012837	1.97053		4,4'-Methylenediphenol	Phenols	1.65539	0.0313169	6.26322		Glucofrangulin B	Anthraquinones	1.8997	0.00293206	2.8724		4,4'-Methylenediphenol	Phenols	1.52268	0.0332908	6.73706		Ganoderic acid Jb	Triterpenoids	2.07627	0.0223257	3.52058		Ganoderic acid Jb	Triterpenoids	1.6083	0.00116481	4.71989		Quercitrin	Flavonoids	1.80487	0.0178745	2.70764		4,4'-Methylenediphenol	Phenols
Asebogenin	Chalcones	1.55832	0.00366169	4.68808		Isodiospyrin	Quinones	1.9721	0.0210305	1.92421		Punicalin	Phenols	1.59968	2.1982e-05	4.53284		Ganoderic acid N	Triterpenoids	1.80139	0.042376	2.71358		Caryophyllene oxide	Sesquiterpenoids	1.58774	0.0323885	6.70141		Isoimperatorin	Phenylpropanoids	1.7192	0.0132535	2.81453		L-Gulose	Carbohydrates	1.64669	5.75894e-07	4.57561		Isoimperatorin	Phenylpropanoids	1.64836	0.0324374	2.62001		Asebogenin	Chalcones
L-Gulose	Carbohydrates	1.72267	0.0413604	4.45429		Isoalantolactone	Sesquiterpenoids	1.77871	0.0371517	1.85735		Vindoline	Alkaloids	1.74291	0.0143219	4.20688		Isoalantolactone	Sesquiterpenoids	1.93063	0.00366527	2.52639		Cantharidin	Monoterpenoids	1.60595	0.00470294	5.98665		Ganoderic acid N	Triterpenoids	1.79292	0.00909916	2.78207		Asebogenin	Chalcones	1.45565	0.00137353	4.48603		Futoquinol	Lignans	1.94322	0.0139966	2.1848		Ganoderic acid Jb	Triterpenoids
Farrerol	Flavonoids	1.73835	0.0165883	4.37725		Perakine	Alkaloids	2.05278	0.0240583	1.51743		L-Gulose	Carbohydrates	1.73173	0.0250661	3.88056		1-Methyladenine	Nucleotide and their derivates	2.26146	0.000564056	2.34563		L-Gulose	Carbohydrates	1.59641	0.0105806	4.99103		Glucofrangulin B	Anthraquinones	1.81024	0.00663301	2.55403		Farrerol	Flavonoids	1.65038	0.00520784	4.14987		Karanjin	Flavonoids	1.919	0.00220182	2.12641		L-Gulose	Carbohydrates
Cinnamyl cinnamate	Phenylpropanoids	1.48865	0.000464675	4.28539		Guggulsterone E&Z	Steroids	2.09857	0.0354221	1.4113		20-HETE	Fatty Acyls	1.56597	0.00247955	3.86559		Canadine	Alkaloids	1.97198	0.030033	1.80774		Ganoderic acid Jb	Triterpenoids	1.55599	0.0344455	4.96764		Guaiacin	Lignans	1.79898	0.0050762	2.19671		Futoquinol	Lignans	1.61092	0.00176246	3.97231		Shionone	Triterpenoids	1.84155	0.0138877	1.84133		Cinnamyl cinnamate	Phenylpropanoids
20-HETE	Fatty Acyls	1.54439	0.00674889	3.86371		Canthaxanthin	Prenol lipids	2.03229	0.0117343	1.38041		Loganin	Terpene	1.63977	0.000572346	3.80893		Homobaldrinal	Miscellaneous	2.21291	0.00148275	1.63813		Farrerol	Flavonoids	1.60299	0.00165801	4.81957		N-p-Coumaroyloctopamine	Alkaloids	2.13962	0.000192157	1.85082		Punicalin	Phenols	1.46096	0.0144208	3.81566		Sakuranetin	Flavonoids	1.83338	0.0498842	1.55474		Farrerol	Flavonoids
Taurohyocholate		1.45525	0.0368647	3.59528		9-OxoODE	Fatty Acyls	1.93923	0.0424445	0.937667		Farrerol	Flavonoids	1.74122	0.0207436	3.7918		Lonicerin	Flavonoids	2.02975	0.0273653	1.57864		Asebogenin	Chalcones	1.41355	0.0342265	4.74091		3,8'-Biapigenin	Flavonoids	1.96723	0.0168588	1.8311		Taurohyocholate		1.38132	0.0136655	3.56898		Bufalin	Steroids and steroid derivatives	1.28822	0.0390267	1.53274		Isorhamnetin	flavonoids
Chondroitin sulfate	Miscellaneous	1.44672	0.0308777	3.53944		Juglone	Quinones	1.98482	0.0277122	0.77093		Cinnamyl cinnamate	Phenylpropanoids	1.46624	0.000463249	3.56602		Karanjin	Flavonoids	1.79756	0.0270771	1.42087		Chimonanthine	Alkaloids	1.49895	0.00197038	4.65319		Hinokiflavone	Flavonoids	1.96723	0.0168588	1.8311		3-alpha-hydroxy-5-alpha-androstane-17-one 3-D-glucuronide	Organooxygen compounds	1.46108	0.0224321	3.46851		9-OxoODE	Fatty Acyls	1.94548	0.0288782	1.42202		Chimonanthine	Alkaloids
13(S)-HPOT	Fatty acyls	1.74771	0.0278435	3.51374		p-Coumaryl alcohol	Phenylpropanoids	2.01903	0.0183783	0.739543		Glucofrangulin B	Anthraquinones	1.52562	0.00743315	3.54235		9-OxoODE	Fatty Acyls	2.05268	0.0197811	1.2991		Cinnamyl cinnamate	Phenylpropanoids	1.39681	0.000906413	4.60217		Homobaldrinal	Miscellaneous	2.17913	0.000791639	1.74711		1-Methyladenine	Nucleotide and their derivates	1.66044	0.00429007	3.3218		3-Aminoisobutanoic acid	Amino acid and derivatives	1.67078	0.019389	1.3752		3-(4-Hydroxyphenyl)-1-propanol	Phenylpropanoids
Glucofrangulin B	Anthraquinones	1.46061	0.0356527	3.37771		Farrerol	Flavonoids	1.8383	0.0412198	0.712322		Mulberrofuran A	Phenols	1.75738	1.93357e-05	3.37073		Mulberrofuran A	Phenols	2.10333	0.0188471	1.289		Glucofrangulin B	Anthraquinones	1.45987	0.000135017	4.57598		Knightinol	Alkaloids	1.42388	0.0486105	1.55685		Isorhamnetin	flavonoids	1.43065	0.0136789	3.17376		Fisetin	flavonoids	1.93137	0.0459448	1.35276		Zingerone	Phenols
Mulberrofuran A	Phenols	1.74409	8.39311e-05	3.21335		Quercetin	Flavonoids	2.03958	0.0258891	0.708659		13(S)-HPOT	Fatty acyls	1.74641	0.031321	2.88112		Fisetin	flavonoids	2.02191	0.048908	1.25551		Sesamol	Phenols	1.59325	0.00452553	4.5349		Karanjin	Flavonoids	1.84219	0.0046969	1.54312		Calystegine A7	Alkaloids	1.65922	0.00824495	3.14374		Cucurbitacin B	Triterpenoids	1.83446	0.0292553	1.33794		C-Veratroylglycol	Phenylpropanoids
Oxychelerythrine	Alkaloids	1.58051	0.00117056	3.00992		Lactulose	Organooxygen compounds	1.99407	0.0259273	0.664443		20(S)-Ginsenoside Rh2	Triterpenoids	1.65836	0.00218865	2.7327		Isobergapten	Coumarins	2.14571	0.0066868	1.22097		Serotonin	Tryptamine derivatives	1.49789	0.00214127	4.35511		trans-Caryophyllene	Sesquiterpenoids	1.7529	0.0483595	1.44702		Picrocrocin	Monoterpenoids	1.63322	0.0422263	3.0214		Synephrine	Alkaloids	2.02587	0.0091415	1.20757		Lonicerin	Flavonoids
Procyanidin B2	Flavonoids	1.69032	0.000830048	2.98394		Turanose	Fatty Acyls	1.99407	0.0259273	0.664443		Chondroitin sulfate	Miscellaneous	1.38485	0.00963085	2.72908		Phloretin	flavonoids	1.92488	0.0471555	1.20205		Chondroitin sulfate	Miscellaneous	1.3429	0.0118192	3.88474		Pyrrole-2-carboxylic acid	Amino acid and derivatives	1.96195	0.0390035	1.4284		Mulberrofuran A	Phenols	1.64149	0.0155204	2.98364		Shikonin	Quinones	1.94997	0.0140833	1.16644		Mulberrofuran A	Phenols
Syringic acid	Phenols	1.71283	0.00170199	2.8317		1'-Acetoxychavicol acetate	Phenols	1.9412	0.031219	0.579925		4-O-alpha-D-Galactopyranuronosyl-D-galacturonic acid	Organooxygen compounds	1.63195	0.013444	2.64747		Arachidonic acid	Fatty Acyls	1.76495	0.0323547	1.12662		Quercitrin	Flavonoids	1.45396	0.000830564	3.68598		Sakuranetin	Flavonoids	1.96071	0.00303911	1.35437		Ganoderic acid N	Triterpenoids	1.33515	0.0454415	2.93719		Spiramine A	Alkaloids	1.68087	0.0473098	1.09577		Procyanidin B2	Flavonoids
Linamarin	Organooxygen compounds	1.6496	0.000250613	2.76737		Coniferylaldehyde	Phenylpropanoids	1.85439	0.0498813	0.550376		(13E)-11a-Hydroxy-9,15-dioxoprost-13-enoic acid	Fatty Acyls	1.68508	0.0111212	2.63896		Maltotetraose	Carbohydrates	2.05743	0.00650545	1.11966		Acanthoside B	Lignans	1.59276	0.0334875	3.58463		Wogonin	Flavonoids	2.10426	0.00474854	1.25928		Streptozotocin	Organooxygen compounds	1.15695	0.00646237	2.89737		8-Acetoxypinoresinol	Lignans	1.88071	0.0226864	1.01749		1H-Indole-2,3-dione	Indoles and derivatives
1-Methyladenine	Nucleotide and their derivates	1.75265	3.51995e-05	2.76061		Moracin C	Phenols	1.86402	0.0352045	-0.458247		Nerylacetate	Monoterpenoids	1.54016	0.00720518	2.6011		Synephrine	Alkaloids	2.1249	0.00891432	1.06261		Benzoylagmatine		1.56472	0.0209246	3.53951		9-OxoODE	Fatty Acyls	2.02539	0.00870272	1.22343		Zingerone	Phenols	1.34849	0.00466488	2.89235		Blumeatin	Flavonoids	1.81983	0.0374438	0.99119		2-Keto-6-acetamidocaproate	Keto acids and derivatives
Picrocrocin	Monoterpenoids	1.72481	0.0302194	2.75585		Hyperoside	flavonoids	1.94598	0.0247575	-0.49991		Picrocrocin	Monoterpenoids	1.73348	0.0198413	2.48351		Pseudotropine	Alkaloids	1.84437	0.0454098	1.03486		Guaiacin	Lignans	1.42664	0.00402113	3.41973		Norwogonin	Flavonoids	1.95813	0.0314359	1.12638		3,4-Dihydroxyphenylglycol	Phenols	1.60039	0.00412741	2.86699		Tenulin	Sesquiterpenoids	1.84145	0.0200394	0.978899		Beta-D-Fructose 2-phosphate	Organooxygen compounds
Streptozotocin	Organooxygen compounds	1.21763	0.000608984	2.69288		Deethylatrazine	Triazines	2.02497	0.0280581	-0.621422		Benzoylagmatine		1.59997	0.0348353	2.45429		Formononetin	Flavonoids	1.75551	0.045559	0.943776		C-Veratroylglycol	Phenylpropanoids	1.60374	0.0115841	3.26079		Limonexic acid	Triterpenoids	1.75719	0.026907	1.12278		Syringic acid	Phenols	1.6168	0.000999113	2.75255		Dexamethasone	Steroids and steroid derivatives	2.03485	0.00488857	0.953329		Streptozotocin	Organooxygen compounds
Zingerone	Phenols	1.38585	0.00177844	2.64147		2-Aminomuconate semialdehyde	Carboxylic acids and derivatives	1.76796	0.0447674	-0.669185		Ascorbic acid	Vitamins	1.73362	0.0266017	2.3101		(13E)-11a-Hydroxy-9,15-dioxoprost-13-enoic acid	Fatty Acyls	1.88996	0.0142027	0.902015		Aristolindiquinone	Quinones	1.48833	0.000579778	3.17687		N-(p-Hydroxyphenethyl)actinidine	Phenols	2.10724	0.00897923	1.01327		3-(Carboxymethylamino)propanoic acid	Alkaloids	1.64958	0.000136749	2.6673		4-Isopropylbenzoic acid	Prenol lipids	1.69681	0.04222	0.934411		3,4-Dihydroxyphenylglycol	Phenols
Retinoic acid	Diterpenoids	1.55597	0.0355875	2.42571		Bovinic acid	Fatty Acyls	1.9552	0.0211283	-0.690921		2-Keto-6-acetamidocaproate	Keto acids and derivatives	1.74414	0.000122745	2.29944		Coniferylaldehyde	Phenylpropanoids	2.04401	0.0230285	0.871987		N-Acetyl-L-phenylalanine	Amino acid and derivatives	1.22538	0.0128625	3.14366		Alantolactone	Sesquiterpenoids	1.90602	0.0358473	0.964236		Syringin	Phenylpropanoids	1.30581	0.00259493	2.64514		Norepinephrine	Alkaloids	1.95787	0.0198606	0.911832		Methylisopelletierine	Alkaloids
Ethyl 3,4,5-trimethoxybenzoate	Phenols	1.66588	0.0076353	2.37222		Pyridoxine	Vitamins	2.02842	0.013358	-0.697455		Zingerone	Phenols	1.33972	0.00312546	2.28425		Bornyl acetate	Monoterpenoids	1.77904	0.0447515	0.859278		Calystegine A7	Alkaloids	1.60426	0.0110431	3.03967		Dexamethasone	Steroids and steroid derivatives	1.97938	0.0288132	0.886222		(-)-Salsoline	Tetrahydroisoquinolines	1.63239	0.00022356	2.58341		17-Hydroxyprogesterone	Steroids and steroid derivatives	1.71182	0.0190111	0.908678		Thiamine	Vitamins
L-Homoglutamic acid	Amino acid and derivatives	1.60594	0.0451276	2.34424		N-((-)-jasmonoyl)-S-isoleucine	phytohormone	1.98414	0.0317304	-0.71241		Syringic acid	Phenols	1.69117	0.000670042	2.24136		Juglone	Quinones	1.88786	0.0458421	0.820682		Spiramine A	Alkaloids	1.53924	0.00037809	3.01852		Quercetin	Flavonoids	2.19556	0.000196848	0.863013		Diosmetin	flavonoids	1.59109	0.00560715	2.56404		9-Riburonosyladenine		1.80879	0.0235818	0.858144		1,7-Diphenyl-4-hepten-3-one	Phenols
Sinapyl alcohol	Hydroxycinnamoyl derivatives	1.74547	0.000120922	2.32343		3-Hydroxy-4-methoxycinnamic acid	Phenylpropanoids	2.0225	0.022718	-0.734123		Methylisopelletierine	Alkaloids	1.46293	0.0337804	2.17818		Grandifloric acid;Steviol	Diterpenoids	1.78664	0.0441044	0.714934		3,4-Dihydroxyphenylglycol	Phenols	1.55851	0.00107488	2.99536		Isosakuranetin	flavonoids	2.05116	0.0166613	0.822783		Retinoic acid	Diterpenoids	1.53065	0.0196706	2.52635		1-(4-Hydroxyphenyl)propan-1-one	Phenylpropanoids	1.92597	0.0116988	0.850077		Syringic acid	Phenols
Tricetin	Flavonoids	1.41184	0.0333443	2.28065		Palmitoylethanolamide	Carboximidic acids and derivatives	2.03444	0.044312	-0.750935		Ethyl 3,4,5-trimethoxybenzoate	Phenols	1.68848	0.00246747	2.17675		Lansiumarin A	Coumarins	2.22321	0.0015296	0.566953		Syringic acid	Phenols	1.57412	0.000152723	2.97222		Levamisole	Imidazothiazoles	1.97371	0.0433975	0.805894		Astragalin	flavonoids	1.63594	0.0326405	2.49199		2-Hydroxy-3-(4-hydroxyphenyl)propenoic acid	Benzene and substituted derivatives	1.62375	0.0484281	0.764037		Sinapyl alcohol	Hydroxycinnamoyl derivatives
(-)-Salsoline	Tetrahydroisoquinolines	1.67961	0.0102939	2.27418		3-(Carboxymethylamino)propanoic acid	Alkaloids	1.88333	0.0449477	-0.755832		Thromboxane A2	Fatty Acyls	1.66744	0.00179503	2.17611		Astragalin	flavonoids	2.16545	0.00364011	0.525602		Picrocrocin	Monoterpenoids	1.60095	0.000130358	2.97078		Coniferylaldehyde	Phenylpropanoids	1.95538	0.0240453	0.712245		Ascorbic acid	Vitamins	1.65599	0.000136805	2.43195		Daidzin	flavonoids	1.73207	0.0388332	0.730206		(-)-Salsoline	Tetrahydroisoquinolines
18alpha-Glycyrrhetinic acid	Triterpenoids	1.68346	0.0121039	2.19493		Flavin adenine dinucleotide (FAD)	Nucleotide and their derivates	1.88407	0.0435558	-0.766331		18alpha-Glycyrrhetinic acid	Triterpenoids	1.66774	0.0175626	2.08584		L-Glutamic acid	Amino acid and derivatives;amino acids	2.14087	0.00403834	-0.391225		Streptozotocin	Organooxygen compounds	1.12066	0.00524267	2.95863		2'-Deoxyuridine;Deoxyuridine	Nucleotide and their derivates	1.75483	0.0453883	0.661245		18alpha-Glycyrrhetinic acid	Triterpenoids	1.62457	0.00191605	2.39973		Chamazulene	lipids	1.9174	0.0110249	0.727077		13(S)-HPOT	Fatty acyls
Apiin	Flavonoids	1.37322	0.0177413	2.18264		(+)-Afzelechin;(-)-Epiafzelechin	Flavonoids	1.92425	0.0318723	-0.830269		Thiamine	Vitamins	1.72111	0.00529746	2.06212		Deethylatrazine	Triazines	2.05875	0.0243353	-0.562492		Pyridoxamine 5'-phosphate	Pyridines and derivatives	1.60768	0.0121929	2.95655		Luteolin	Flavonoids	1.95065	0.0180905	0.555081		3,4-Dihydroxyphenylacetaldehyde	Benzene and substituted derivatives	1.51752	0.000689569	2.39434		4-Isopropylbenzaldehyde	Phenols	1.86096	0.0297281	0.686043		Oxychelerythrine	Alkaloids
Methylisopelletierine	Alkaloids	1.45785	0.00751139	2.10734		3-Ethoxy-4-hydroxybenzaldehyde	Phenols	1.86614	0.0388395	-0.839024		Aristolindiquinone	Quinones	1.4642	0.0173432	1.97923		Picrasin B	Diterpenoids	1.85123	0.0342221	-0.593504		Methylisopelletierine	Alkaloids	1.44381	0.00235907	2.93004		Benzyl cinnamate	Phenylpropanoids	1.92105	0.0399425	0.414898		1D-Myo-inositol 1,4-bisphosphate	Organooxygen compounds	1.48278	0.00756448	2.38053		N,N-Dihydroxy-L-phenylalanine		1.67081	0.0459703	0.634021		Quercitrin	Flavonoids
Notopterol	Coumarins	1.63567	0.0316593	2.07767		N-p-Coumaroyl putrescine	Phenolamides	1.98823	0.0419438	-0.859532		Benzoin	Stilbenes	1.61387	0.0241037	1.94918		3-Indolebutyric acid	phytohormone	1.92256	0.0267433	-0.945714		Zingerone	Phenols	1.3102	0.00102852	2.88562		Lumichrome	Alkaloids	1.89982	0.0259417	0.303512		Beta-D-Fructose 2-phosphate	Organooxygen compounds	1.59441	0.0132592	2.37659		Octyl Gallate	Phenols	2.097	0.00197061	0.629034		1,5-Anhydro-D-glucitol;trans-3-Hydroxycinnamic acid;p-Hydroxy-cinnamic acid	Alcohols and polyols;Phenylpropanoids
Beta-D-Fructose 2-phosphate	Organooxygen compounds	1.70032	0.00216695	2.03049		Picrasin B	Diterpenoids	1.89452	0.0324334	-1.0391		Daidzin	flavonoids	1.57066	0.0376615	1.79714		Ganoderic acid L	Alkaloids	1.90582	0.0367403	-1.05643		Guanosine 3',5'-cyclic monophosphate	Nucleotide and their derivates	1.25759	0.00653245	2.67362		DL-Alanine;L-Alanine	Amino acid and derivatives;amino acids	2.0743	0.00788848	-0.242807		Sinapyl alcohol	Hydroxycinnamoyl derivatives	1.63735	0.0249232	2.28015		Diallyl disulfide	Miscellaneous	1.73091	0.0426432	0.582593		Linamarin	Organooxygen compounds
Nerylacetate	Monoterpenoids	1.40789	0.0243225	2.00011		Riddelline	Alkaloids	2.10272	0.0276281	-1.04057		Beta-D-Fructose 2-phosphate	Organooxygen compounds	1.60916	0.0316138	1.78347		N-((-)-jasmonoyl)-S-isoleucine	phytohormone	2.17869	0.0364257	-1.06167		Retinoic acid	Diterpenoids	1.50506	0.00396173	2.63598		Hyperoside	flavonoids	1.85074	0.0369164	-0.294814		Homodihydrocapsaicin I	Miscellaneous	1.58147	0.0138545	2.27721		Miltirone	Diterpenoids	1.92821	0.0113003	0.522996		20(S)-Ginsenoside Rh2	Triterpenoids
Glycyrrhetic acid 3-O-mono-beta-D-glucuronide	Triterpenoids	1.62379	0.00289043	1.95465		Fructose 1,6-bisphosphate	Organooxygen compounds	1.86368	0.0453877	-1.23215		(-)-Salsoline	Tetrahydroisoquinolines	1.69579	0.00436442	1.77656		Allysine(6-Oxo DL-Norleucine)	Amino acid and derivatives	2.07702	0.0255214	-1.2018		Beta-D-Fructose 2-phosphate	Organooxygen compounds	1.57608	0.00281595	2.62578		5-oxoproline	Amino acid and derivatives	1.97097	0.0222599	-0.300499		1-Caffeoylquinic acid	Phenylpropanoids	1.27736	0.0184201	2.2711		Artemisinin	Sesquiterpenoids	1.8265	0.0380399	0.476706		Diosmetin	flavonoids
p-Hydroxymandelic acid	Phenols	1.63304	0.0101091	1.94059		Officinalisinin I	Steroids and steroid derivatives	1.40054	0.0351509	-1.42552		(-)-Catechin gallate(CG)	Flavonoids	1.27279	0.0330805	1.70981		Anthranilic acid	Benzoic acid derivatives	2.09997	0.00653668	-1.20588		Isorhamnetin	flavonoids	1.33698	0.00605735	2.59992		L-Histidine	Amino acid and derivatives;amino acids	1.92547	0.0346353	-0.389616		Ethyl 3,4,5-trimethoxybenzoate	Phenols	1.60616	0.000214706	2.25373		Indole-3-acetic acid	phytohormone	1.79528	0.0363188	0.19185		Syringin	Phenylpropanoids
Benzoin	Stilbenes	1.59834	0.0443282	1.93602		Mangostanol	Xanthones	1.79164	0.0356802	-1.93213		Anthranilic acid	Benzoic acid derivatives	1.72321	0.00252153	1.69832		Chalepensin	Coumarins	2.13526	0.000966443	-1.22342		1'-Acetoxychavicol acetate	Phenols	1.59688	8.76519e-05	2.57837		N-((-)-jasmonoyl)-S-isoleucine	phytohormone	1.86172	0.0453023	-0.578927		2-Isopropyl-3-oxosuccinate	Keto acids and derivatives	1.61162	0.0438973	2.23429		L-Glutamic acid	Amino acid and derivatives;amino acids	1.80939	0.0294622	-0.26517		L-Homoglutamic acid	Amino acid and derivatives
Anthranilic acid	Benzoic acid derivatives	1.70463	0.00649044	1.92244		Tryptophan	Amino acid and derivatives;Indoles and derivatives;amino acids	1.70093	0.0371714	-2.04553		Sinapyl alcohol	Hydroxycinnamoyl derivatives	1.70113	0.0426216	1.69584		Kaurenoic acid	Diterpenoids	2.11588	0.00933388	-1.41638		Ascorbic acid	Vitamins	1.57865	0.035934	2.57742		3-Carbamyl-1-methylpyridinium (1-Methylnicotinamide)	Pyridines and derivatives	1.94496	0.0255991	-0.654171		Methylisopelletierine	Alkaloids	1.39818	0.00944223	2.17115		Vasicine	Alkaloids	1.91629	0.0251716	-0.425609		4-Aminobutyric acid	amino acids
Arctiin	Lignans;Others	1.69855	0.00682221	1.89084		Mangiferin	Xanthones	1.64642	0.0212608	-2.20052		N-(p-Hydroxyphenethyl)actinidine	Phenols	1.72461	0.0306091	1.67114		Retronecine	Alkaloids	2.23971	0.000239208	-1.56115		Niloticin	Triterpenoids	1.32172	0.00469061	2.54486		1-Methy-L-histidine	amino acids	1.872	0.0485106	-0.791563		alpha-D-Glucose;D-Tagatose	Carbohydrates;Organooxygen compounds	1.55672	0.0288108	2.13775		L-Pipecolic acid;Pipecolic acid;(2E)-Decenoyl-ACP	Amino acid and derivatives;Carboxylic acids and derivatives	1.96711	0.0174768	-0.494364		Daidzin	flavonoids
Nodakenin	Coumarins	1.65542	0.00179673	1.88276		Cyanin	Flavonoids	2.20001	0.00401759	-2.21176		Toluene-cis-dihydrodiol		1.37766	0.00823199	1.6503		4-Hydroxyglucobrassicin	Miscellaneous	1.74584	0.0457012	-2.09233		1,7-Diphenyl-4-hepten-3-one	Phenols	1.4908	0.00566358	2.53607		1beta-Hydroxyalantolactone	Sesquiterpenoids	2.07616	0.00440656	-0.871663		Benzoin	Stilbenes	1.61052	9.9789e-05	2.12456		Cyanidin	Flavonoids	1.83146	0.0287817	-0.623841		L-Theanine	Amino acid and derivatives
20(S)-Ginsenoside Rh2	Triterpenoids	1.57816	0.00258743	1.85862		Glycyrrhetinic acid;Eburicoic acid	Triterpenoids	2.12939	0.00910945	-4.26847		L-Histidine	Amino acid and derivatives;amino acids	1.75113	0.000107118	1.64759		Glycyrrhetinic acid;Eburicoic acid	Triterpenoids	1.93658	0.012087	-3.11346		Coniferyl alcohol	Phenylpropanoids	1.53618	0.00165695	2.53363		Salviaflaside	Phenylpropanoids	1.70916	0.0374832	-0.940978		Galactose 1-phosphate	Organooxygen compounds	1.61599	0.00010906	2.12296		Deethylatrazine	Triazines	1.89337	0.0267044	-0.658856		2-Isopropyl-3-oxosuccinate	Keto acids and derivatives
Tryptophan;L-Tryptophan;D-Tryptophan	Amino acid and derivatives;Indoles and derivatives;amino acids	1.70708	0.00577581	1.81474		Echimidine;Heliosupine	Alkaloids	2.30191	0.0212948	-6.61568		N-Acetyl-L-glutamic acid	Amino acid and derivatives	1.69929	0.00116783	1.64653		p-Toluenesulfonic acid	Organic acids	1.97376	0.0123611	-3.6688		Linamarin	Organooxygen compounds	1.46995	0.00434102	2.52879		Capsidiol	Prenol lipids	2.09891	0.00156034	-1.04395		Mimosine	Alkaloids	1.57669	0.0167504	2.08413		Isoxanthopterin	Pteridines and derivatives	1.91569	0.0188925	-0.749865		alpha-D-Glucose;D-Tagatose	Carbohydrates;Organooxygen compounds
3,4-Dihydroxyphenylacetaldehyde	Benzene and substituted derivatives	1.49805	0.00630337	1.78762								alpha-D-Glucose;D-Tagatose	Carbohydrates;Organooxygen compounds	1.57607	0.0430828	1.62789								(-)-Salsoline	Tetrahydroisoquinolines	1.56237	0.00374693	2.49969		7-Hydroxyflavone	Flavonoids	1.91407	0.0312716	-1.05324		L-Theanine	Amino acid and derivatives	1.62671	0.000780182	2.0743		Riboflavine	Vitamins	1.86964	0.0235932	-0.771003		Ethyl caproate	Miscellaneous
Vasicine	Alkaloids	1.74535	4.28939e-06	1.78239								Glycyrrhetic acid 3-O-mono-beta-D-glucuronide	Triterpenoids	1.5933	0.00530135	1.61421								Procyanidin B2	Flavonoids	1.52345	0.00688461	2.4965		Acarbose	Alkaloids	1.76021	0.0302806	-1.083		1,7-Diphenyl-4-hepten-3-one	Phenols	1.43801	0.0399213	2.05298		Capsidiol	Prenol lipids	1.95754	0.0048186	-0.778491		6-Hydroxy-5-methoxyindole glucuronide;5-Hydroxy-6-methoxyindole glucuronide	Organooxygen compounds
alpha-D-Glucose;D-Tagatose	Carbohydrates;Organooxygen compounds	1.6542	0.00703404	1.78132								p-Hydroxymandelic acid	Phenols	1.62528	0.00372165	1.61388								18alpha-Glycyrrhetinic acid	Triterpenoids	1.56825	0.00435342	2.4935		Isoscoparin	Flavonoids	1.82067	0.0222232	-1.21065		D-Glucose 6-phosphate;Glucose 6-phosphate	Carbohydrates	1.49675	0.0483847	2.04622		Broussonin C	Phenols	1.81847	0.0389805	-0.7874		4-Methyl-5-thiazoleethanol	Azoles
L-Histidine	Amino acid and derivatives;amino acids	1.73306	0.000719619	1.72956								Linamarin	Organooxygen compounds	1.44526	0.017982	1.58292								Benzoin	Stilbenes	1.53334	0.00933934	2.45557		3-Methy-L-histidine	amino acids	1.94475	0.0445911	-1.28064		Nerylacetate	Monoterpenoids	1.32942	0.0287833	2.03257		Hyperoside	flavonoids	1.9421	0.00678746	-0.795124		Curzerene	Sesquiterpenoids
Adenosine 2',3'-cyclic phosphate	Purine nucleotides	1.55059	0.00802825	1.7083								Kaempferol 3-O-beta-sophoroside;Cyanin	Flavonoids	1.7243	0.00026508	1.57766								Secoisolariciresinol monoglucoside;Mascaroside	Lignans;Naphthofurans	1.51745	0.00507497	2.45199		Officinalisinin I	Steroids and steroid derivatives	1.33318	0.0413484	-1.34596		3-O-Acetylpinobanksin	Flavonoids	1.44488	0.0119979	2.0323		Riddelline	Alkaloids	2.01722	0.0215884	-0.796156		L-Histidine	Amino acid and derivatives;amino acids
3-(Carboxymethylamino)propanoic acid	Alkaloids	1.71312	0.000599697	1.70152								2-Isopropyl-3-oxosuccinate	Keto acids and derivatives	1.63987	0.0265928	1.50002								Lonicerin	Flavonoids	1.53976	0.00657793	2.43112		Sulforaphane	Miscellaneous	1.99829	0.0470308	-1.8052		Homoferreirin	Flavonoids	1.55553	0.0108438	2.03017		Strychnine	Alkaloids	1.80913	0.0285338	-0.814899		Ethyl 3,4,5-trimethoxybenzoate	Phenols
Pelargonidin-3-O-glucoside	Flavonoids	1.40273	0.035787	1.65589								Knightinol	Alkaloids	1.1241	0.0358606	1.49246								Nerylacetate	Monoterpenoids	1.39314	0.00174148	2.40776		Glycyrrhetinic acid;Eburicoic acid	Triterpenoids	1.7669	0.0292329	-1.95664		2-Pentylfuran	Miscellaneous	1.25617	0.00504337	2.01814		Podophyllotoxinone	Lignans	1.82899	0.0275233	-0.822761		L-Acetylcarnitine	Fatty Acyls
Cyclocurcumin	Phenols	1.60395	0.0298964	1.64753								L-Valine	Amino acid and derivatives;amino acids	1.49768	0.00830812	1.47394								Tetrahydroaldosterone-3-glucuronide	Organooxygen compounds	1.26718	0.0365617	2.39521		1,5,6-Trihydroxyxanthone	Xanthones	1.77056	0.0151473	-2.16966		1,5-Anhydro-D-glucitol;trans-3-Hydroxycinnamic acid;p-Hydroxy-cinnamic acid	Alcohols and polyols;Phenylpropanoids	1.49381	0.0100211	2.01686		Ascorbic acid	Vitamins	1.97484	0.0100501	-0.843302		Fisetin	flavonoids
Undecanolactone	Miscellaneous	1.73112	0.000888216	1.63255								1-Isomangostin	Xanthones	1.59421	0.0235387	1.45877								Zeorin;Dammarenediol II	Triterpenoids	1.40452	0.010103	2.35465		Epifriedelanol	Triterpenoids	1.67436	0.0446006	-2.51853		Glycyrrhetinic acid	Triterpenoids	1.53893	0.0311968	1.98951		Pyridoxamine 5'-phosphate	Pyridines and derivatives	2.04989	0.00156921	-0.861334		Zeorin;Dammarenediol II	Triterpenoids
6-Hydroxykaempferol	Flavonoids	1.69046	0.00540866	1.63004								3-Isomangostin	Xanthones	1.59421	0.0235387	1.45877								1,5-Anhydro-D-glucitol;trans-3-Hydroxycinnamic acid;p-Hydroxy-cinnamic acid	Alcohols and polyols;Phenylpropanoids	1.47287	0.00170452	2.34966		Cassiaside B	Phenols	2.01081	0.00109372	-2.68918		Isoalantolactone	Sesquiterpenoids	1.32431	0.0190246	1.98387		3-Carbamyl-1-methylpyridinium (1-Methylnicotinamide)	Pyridines and derivatives	1.93677	0.0111191	-0.895621		3,4-Dihydroxyphenylacetaldehyde	Benzene and substituted derivatives
4-Methyl-5-thiazoleethanol	Azoles	1.52013	0.0425619	1.6262								Cyperotundone	Prenol lipids	1.65655	0.00833092	1.43185								Nodakenin	Coumarins	1.55045	0.00160451	2.31807		Mangostanol	Xanthones	1.77816	0.0188155	-3.10964		Demethoxycurcumin	Phenols	1.64848	0.000304502	1.9749		Acarbose	Alkaloids	1.88516	0.0139185	-1.28601		(1R)-(-)-Menthyl acetate	Monoterpenoids
Napellonine	Alkaloids	1.48926	0.0436012	1.6215								Leukoaminochrome	Indoles and derivatives	1.4957	0.0233204	1.41643								Syringin	Phenylpropanoids	1.20534	0.0096382	2.31784		N-Acetylarylamine	Benzene and substituted derivatives	2.20015	2.95933e-06	-3.23988		Undecanolactone	Miscellaneous	1.63504	0.00233338	1.93384		Glycinol	Flavonoids	1.96839	0.0177618	-1.32581		L-Citruline;L-Citrulline	Amino acid and derivatives;amino acids
Kojibiose	Fatty Acyls	1.5699	0.0468381	1.61416								Homoferreirin	Flavonoids	1.60493	0.00308	1.40964								Sinapyl alcohol	Hydroxycinnamoyl derivatives	1.59193	0.0144917	2.28275								Lonicerin	Flavonoids	1.57707	0.000659986	1.8781		Deoxyvasicinone	Alkaloids	1.85049	0.0402068	-1.36557		Retinoic acid	Diterpenoids
Fisetin	flavonoids	1.66135	0.0117968	1.57287								Cyclocurcumin	Phenols	1.55144	0.0304757	1.39687								2-Isopropyl-3-oxosuccinate	Keto acids and derivatives	1.59615	1.92572e-05	2.2794								Theophylline	Alkaloids	1.6055	0.00446829	1.85046		(-)-Anonaine	Alkaloids	2.00095	0.00755651	-1.784		Benzoin	Stilbenes
8(R)-HPETE	Fatty Acyls	1.57356	0.0316194	1.56722								Synephrine	Alkaloids	1.7197	0.00121864	1.39101								Canadine	Alkaloids	1.45335	0.0280971	2.22713								Arecaidine	Alkaloids	1.65579	7.02e-05	1.84017		3-(2-Hydroxyphenyl)-2-propenal	Phenylpropanoids	1.95564	0.0135968	-1.83419		Delphinidin-3-O-glucoside;Isoquercitrin	Flavonoids
2-Isopropyl-3-oxosuccinate	Keto acids and derivatives	1.70493	0.00116674	1.55415								3,8'-Biapigenin	Flavonoids	1.45545	0.0373097	1.38273								Maltol	Flavonoids	1.43437	0.000798834	2.1683								Allysine(6-Oxo DL-Norleucine)	Amino acid and derivatives	1.59916	0.00145484	1.8305		Calystegine A7	Alkaloids	1.76738	0.0126618	-1.94492		Isoquercitrin	flavonoids
Demethoxycurcumin	Phenols	1.68585	0.00916699	1.53625								Hinokiflavone	Flavonoids	1.45545	0.0373097	1.38273								L-Acetylcarnitine	Fatty Acyls	1.45184	0.00873027	2.16095								trans-4-Hydroxy-L-proline;4-Hydroxyproline	Amino acid and derivatives;amino acids	1.59579	0.00158385	1.82417		Glycyrrhetinic acid;Eburicoic acid	Triterpenoids	1.93462	0.0223526	-1.99344		Glycyrrhetinic acid	Triterpenoids
Genistin	flavonoids	1.62565	0.00497621	1.53514								4-Aminobutyric acid	amino acids	1.51287	0.0206759	1.34527								Arctiin	Lignans;Others	1.58659	0.0017353	2.11222								Ethyl caproate	Miscellaneous	1.6079	0.000654363	1.80612		Pyridoxine	Vitamins	1.63684	0.0311894	-2.01662		Theophylline	Alkaloids
Guanidineacetic acid	Amino acid and derivatives	1.53479	0.0345373	1.51607								Cytidine 5'-monophosphate (Cytidylic acid)	Nucleotide and their derivates	1.60794	0.0154716	1.34197								Kaurenoic acid	Diterpenoids	1.53638	0.0464065	2.09607								L-Homoglutamic acid	Amino acid and derivatives	1.5188	0.0101928	1.7781		Isovitexin	Flavonoids	1.74765	0.0176048	-2.64871		(2S,5S)-trans-Carboxymethylproline
Deethylatrazine	Triazines	1.69258	0.00757259	1.50788								L-Theanine	Amino acid and derivatives	1.5921	0.0254615	1.32113								Ethyl 3,4,5-trimethoxybenzoate	Phenols	1.54327	0.000967754	2.07886								Adenosine 2',3'-cyclic phosphate	Purine nucleotides	1.44335	0.0324313	1.76988		7beta-(3-Ethyl-cis-crotonoyloxy)-1alpha-(2-methylbutyryloxy)-3,14-dehydro-Z-notonipetranone	Sesquiterpenoids	2.14467	0.0402705	-5.63939		Demethoxycurcumin	Phenols
D-Glucose 6-phosphate;Glucose 6-phosphate	Carbohydrates	1.50956	0.0331434	1.50062								Tryptophan;L-Tryptophan;D-Tryptophan	Amino acid and derivatives;Indoles and derivatives;amino acids	1.69215	0.00633508	1.31855								Homoferreirin	Flavonoids	1.53536	0.000583969	2.07416								Grandifloric acid;Steviol	Diterpenoids	1.46779	0.0365466	1.73269								trans-4-Hydroxy-L-proline;4-Hydroxyproline	Amino acid and derivatives;amino acids
7-Oxo-beta-sitosterol;6beta-Hydroxystigmast-4-en-3-one	Steroids and steroid derivatives	1.51339	0.0293928	1.49231								Homobaldrinal	Miscellaneous	1.69535	0.00121532	1.3111								Demethoxycurcumin	Phenols	1.59946	0.000232934	2.06237								N-Acetyl-L-glutamic acid	Amino acid and derivatives	1.59438	0.00229115	1.67866								Ginsenoside F3	Triterpenoids
Garcinone D	Xanthones	1.51339	0.0293928	1.49231								L-Asparagine	Amino acid and derivatives;amino acids	1.75471	0.00762476	1.30488								Tryptophan;L-Tryptophan;D-Tryptophan	Amino acid and derivatives;Indoles and derivatives;amino acids	1.5762	0.0282549	2.05814								Caffeine	Alkaloids	1.57042	0.0113365	1.66728								Retrorsine;Usaramine	Alkaloids
L-Asparagine	Amino acid and derivatives;amino acids	1.75124	0.00472957	1.48989								Delphinidin-3-O-glucoside;Isoquercitrin	Flavonoids	1.52451	0.0271459	1.30444								alpha-D-Glucose;D-Tagatose	Carbohydrates;Organooxygen compounds	1.55423	0.00254571	2.0571								Curzerene	Sesquiterpenoids	1.11138	0.0230006	1.65969								(13E)-11a-Hydroxy-9,15-dioxoprost-13-enoic acid	Fatty Acyls
Scopolin	Phenylpropanoids	1.41726	0.0345784	1.47598								Isoquercitrin	flavonoids	1.52451	0.0271459	1.30444								Chlorogenic acid	Phenylpropanoids	1.4667	0.0250627	2.04065								Enol-phenylpyruvate	Benzene and substituted derivatives	1.62946	0.00040303	1.63478								Neoglycyrol	Coumarins
Cedeodarin	Flavonoids	1.5918	0.025607	1.46323								Ethyl caproate	Miscellaneous	1.5696	0.0241118	1.2899								2-Pentylfuran	Miscellaneous	1.21318	0.00621108	2.0405								Vasicine	Alkaloids	1.63992	0.0010099	1.62337								N-Feruloyl putrescine	Phenolamides
Lithocholic acid	Steroids	1.60104	0.01806	1.43235								Secoisolariciresinol monoglucoside;Mascaroside	Lignans;Naphthofurans	1.5072	0.0153326	1.26825								Kojibiose	Fatty Acyls	1.49594	0.0370945	2.03496								N1-Methyl-4-pyridone-5-carboxamide	Pyridines and derivatives	1.64534	0.000358457	1.61499								7-Oxo-beta-sitosterol;6beta-Hydroxystigmast-4-en-3-one	Steroids and steroid derivatives
Sucrose	Carbohydrates	1.70917	0.00277588	1.42318								Demethoxycurcumin	Phenols	1.67418	0.00896259	1.25966								Vasicine	Alkaloids	1.57231	0.0337955	2.03409								Rosmarinic acid	Phenylpropanoids	1.28989	0.020736	1.59922								Garcinone D	Xanthones
6-hydroxynicotinic acid	Nicotinic acid derivatives	1.67248	0.00242522	1.41796								Pimelic acid	Fatty Acyls	1.728	0.000766679	1.2591								3,4-Dihydroxyphenylacetaldehyde	Benzene and substituted derivatives	1.39739	0.02152	2.02749								Isonicotinic acid	Pyridines and derivatives	1.52187	0.00125167	1.59635								Vasicine	Alkaloids
Enol-phenylpyruvate	Benzene and substituted derivatives	1.68291	0.0046233	1.40973								N1-Methyl-2-pyridone-5-carboxamide	Pyridines and derivatives	1.71184	0.00146207	1.24752								Arecaidine	Alkaloids	1.60184	0.00020176	2.02386								4-Aminobutyric acid	amino acids	1.46983	0.0194207	1.59242								Pseudotropine	Alkaloids
L-Theanine	Amino acid and derivatives	1.62048	0.0135452	1.40206								Enol-phenylpyruvate	Benzene and substituted derivatives	1.61849	0.0194832	1.24195								Undecanolactone	Miscellaneous	1.57988	0.00357028	2.02186								L-Citruline;L-Citrulline	Amino acid and derivatives;amino acids	1.52043	0.012952	1.58469								17a-Hydroxypregnenolone	Steroids and steroid derivatives
N1-Methyl-4-pyridone-5-carboxamide	Pyridines and derivatives	1.70326	0.00526731	1.3964								1'-Acetoxychavicol acetate	Phenols	1.56293	0.0408602	1.21272								Adenosine 2',3'-cyclic phosphate	Purine nucleotides	1.45346	0.0153938	2.0079								Pimelic acid	Fatty Acyls	1.64007	0.000663247	1.5832								Glycyrrhetic acid 3-O-mono-beta-D-glucuronide	Triterpenoids
cis-Aconitic acid	Organic acids and derivatives	1.73006	0.000919184	1.39304								6-Hydroxykaempferol	Flavonoids	1.54434	0.0342983	1.20094								Beta-Elemonic acid	Triterpenoids	1.2833	0.0237673	1.99657								Ganoderic acid A;Ganoderenic acid C;Ganoderic acid B	Triterpenoids	1.24241	0.0118269	1.56462								Caffeine	Alkaloids
5-oxoproline	Amino acid and derivatives	1.70691	0.0304564	1.38291								5-oxoproline	Amino acid and derivatives	1.73386	0.00153478	1.1774								Mimosine	Alkaloids	1.55652	0.00263106	1.98567								Quercetin-3-O-sophoroside	Flavonoids	1.51926	0.0210706	1.56117								Homoferreirin	Flavonoids
Ethyl caproate	Miscellaneous	1.57162	0.0203986	1.37782								N1-Methyl-4-pyridone-5-carboxamide	Pyridines and derivatives	1.73131	0.000835624	1.17454								Caffeine	Alkaloids	1.56544	0.00407648	1.95847								Diallyl disulfide	Miscellaneous	1.59845	0.00200286	1.53901								alpha-Cyperone	Sesquiterpenoids
Secoisolariciresinol monoglucoside;Mascaroside	Lignans;Naphthofurans	1.43802	0.044603	1.35429								cis-Aconitic acid	Organic acids and derivatives	1.67039	0.00999033	1.16832								p-Hydroxymandelic acid	Phenols	1.53069	0.000279935	1.95288								Rutaevin	Triterpenoids	1.21773	0.039738	1.51643								Tryptophan;L-Tryptophan;D-Tryptophan	Amino acid and derivatives;Indoles and derivatives;amino acids
Ethyl trans-p-methoxycinnamate	Cinnamic acids and derivatives	1.67607	0.00430401	1.3225								Caffeine	Alkaloids	1.57549	0.0401919	1.16749								Enol-phenylpyruvate	Benzene and substituted derivatives	1.58524	0.000898744	1.94908								Ethyl trans-p-methoxycinnamate	Cinnamic acids and derivatives	1.59057	0.00908445	1.51004								1,2-Dimethoxybenzene	Phenols
Delphinidin-3-O-glucoside;Isoquercitrin	Flavonoids	1.5037	0.038488	1.31434								Notopterol	Coumarins	1.47566	0.0425623	1.13234								Rivularine	Alkaloids	1.08925	0.0378515	1.93496								Pregabalin	Miscellaneous	1.51274	0.00312457	1.47225								D-Proline	Carboxylic acids and derivatives
Isoquercitrin	flavonoids	1.5037	0.038488	1.31434								3-(Carboxymethylamino)propanoic acid	Alkaloids	1.66626	0.00571463	1.12445								7-Oxo-beta-sitosterol;6beta-Hydroxystigmast-4-en-3-one	Steroids and steroid derivatives	1.51672	0.00140164	1.93202								13(S)-HPOT	Fatty acyls	1.65303	0.00862067	1.46706								Proline;L-Proline	Amino acid and derivatives;amino acids
D-Proline	Carboxylic acids and derivatives	1.6655	0.00238111	1.29008								beta-Nicotinamide mononucleotide	Nucleotide and their derivates	1.62236	0.0137125	1.11914								Garcinone D	Xanthones	1.51672	0.00140164	1.93202								6-hydroxynicotinic acid	Nicotinic acid derivatives	1.42992	0.0463791	1.46157								p-Hydroxymandelic acid	Phenols
Proline;L-Proline	Amino acid and derivatives;amino acids	1.6655	0.00238111	1.29008								Deethylatrazine	Triazines	1.58973	0.0257634	1.11379								Ethyl caproate	Miscellaneous	1.56774	0.000126061	1.90241								L-Acetylcarnitine	Fatty Acyls	1.39385	0.0141092	1.45865								2-Aminomuconate semialdehyde	Carboxylic acids and derivatives
L-Homoserine	Amino acid and derivatives	1.61223	0.0185013	1.28706								Quercetin-3-O-sophoroside	Flavonoids	1.57119	0.0194008	1.11352								Silibinin	flavonoids	1.52812	0.00831625	1.88962								7-Methylxanthine	Nucleotide and their derivates	1.43877	0.0420629	1.45786								Thromboxane A2	Fatty Acyls
L-Threonine	Amino acid and derivatives;amino acids	1.61223	0.0185013	1.28706								Diallyl disulfide	Miscellaneous	1.5445	0.0280415	1.06289								Pyrrole-2-carboxylic acid	Amino acid and derivatives	1.53641	0.00329382	1.8892								2-Hydroxycinnamic acid	Phenylpropanoids	1.40035	0.0111291	1.44338								Indole	Alkaloids
3-Hydroxypicolinic acid	Pyridines and derivatives	1.66931	0.0066559	1.26941								Guanidineacetic acid	Amino acid and derivatives	1.54302	0.0256559	1.06038								Genistin	flavonoids	1.52691	0.00249579	1.85457								Delphinidin-3-O-glucoside;Isoquercitrin	Flavonoids	1.4345	0.043117	1.44194								L-Valine	Amino acid and derivatives;amino acids
L-Citruline;L-Citrulline	Amino acid and derivatives;amino acids	1.56984	0.0123858	1.26584								Juglone	Quinones	1.62624	0.00662671	1.0458								Guanidineacetic acid	Amino acid and derivatives	1.51902	0.0151505	1.83149								Isoquercitrin	flavonoids	1.4345	0.043117	1.44194								Enol-phenylpyruvate	Benzene and substituted derivatives
Pimelic acid	Fatty Acyls	1.72769	0.000212	1.26556								D-Proline	Carboxylic acids and derivatives	1.61252	0.0117071	1.03825								Acarbose	Alkaloids	1.5581	0.00622686	1.82806								(S)-2-Aceto-2-hydroxybutanoate	Keto acids and derivatives	1.454	0.0166788	1.44038								Methyl anthranilate	Alkaloids
Cinnzeylanol;Resibufogenin	Diterpenoids;Steroids	1.59121	0.0337615	1.25885								Proline;L-Proline	Amino acid and derivatives;amino acids	1.61252	0.0117071	1.03825								Deethylatrazine	Triazines	1.5597	0.00863147	1.82426								5-oxoproline	Amino acid and derivatives	1.65697	3.03379e-05	1.4395								Undecanolactone	Miscellaneous
Piperidine	Alkaloids	1.57515	0.00365196	1.21251								3-Methyl-1-butylamine	Alkaloids	1.51567	0.0242042	0.979125								Theophylline	Alkaloids	1.55256	0.00603604	1.82261								4',7-Dihydroxyflavone	Flavonoids	1.33919	0.0337556	1.43927								Cytidine	Nucleotide and their derivates
Quercetin-3-O-sophoroside	Flavonoids	1.61192	0.00710597	1.20286								Psoralidin	Coumarins	1.74073	0.00110137	0.961033								L-Homoglutamic acid	Amino acid and derivatives	1.37946	0.0466892	1.82018								Deethylatrazine	Triazines	1.61934	0.00271774	1.42522								Pregabalin	Miscellaneous
4-Aminobutyric acid	amino acids	1.42841	0.0340974	1.20143								L-Homoserine	Amino acid and derivatives	1.60649	0.0119333	0.956254								Indole	Alkaloids	1.07129	0.0129449	1.81869								Physalin C	Steroids	1.52566	0.0177335	1.41316								alpha-Peltatin	Lignans
Perakine	Alkaloids	1.51525	0.0390341	1.19265								L-Threonine	Amino acid and derivatives;amino acids	1.60649	0.0119333	0.956254								(13E)-11a-Hydroxy-9,15-dioxoprost-13-enoic acid	Fatty Acyls	1.50925	0.00147244	1.75637								Lipiferolide	Sesquiterpenoids	1.22032	0.0202358	1.4096								Demethoxyencecalin	Phenols
Pseudotropine	Alkaloids	1.51548	0.0139739	1.13245								beta-Citronellol;(S)-(-)-beta-Citronellol	Monoterpenoids	1.68367	0.0050317	0.956226								L-Valine	Amino acid and derivatives;amino acids	1.42058	0.0034055	1.74442								Cinnamyl acetat	Phenols	1.44907	0.00742189	1.40947								L-Homoserine	Amino acid and derivatives
Cyperotundone	Prenol lipids	1.6334	0.00453394	1.13229								Pregabalin	Miscellaneous	1.42145	0.0313419	0.94504								3-O-Acetylpinobanksin	Flavonoids	1.34042	0.0280635	1.7395								beta-Nicotinamide mononucleotide	Nucleotide and their derivates	1.59413	0.00255645	1.40671								L-Threonine	Amino acid and derivatives;amino acids
Alexine;Australine	Alkaloids	1.51327	0.0329306	1.11577								Phosphoric acid	Organic acids	1.48848	0.0126925	0.939272								4-Aminobutyric acid	amino acids	1.4863	0.00117806	1.73069								4-O-alpha-D-Galactopyranuronosyl-D-galacturonic acid	Organooxygen compounds	1.40173	0.0140902	1.39179								Kaurenoic acid	Diterpenoids
Homoferreirin	Flavonoids	1.5067	0.019117	1.09957								N-((-)-jasmonoyl)-S-isoleucine	phytohormone	1.61325	0.0134585	0.936236								L-Histidine	Amino acid and derivatives;amino acids	1.56623	0.0326156	1.73046								Hydroxysafflor yellow A	Chalcones	1.01209	0.0375678	1.38587								Phosphoric acid	Organic acids
Herniarin	Coumarins	1.46711	0.024936	1.09846								8(R)-HPETE		1.58052	0.0179134	0.891787								trans-4-Hydroxy-L-proline;4-Hydroxyproline	Amino acid and derivatives;amino acids	1.42822	0.0485185	1.68445								L-Homoserine	Amino acid and derivatives	1.60247	0.00090005	1.38225								Angelicin	Phenylpropanoids
Maltotriose	Organooxygen compounds	1.65773	0.00369756	1.09688								1-Methy-L-histidine	amino acids	1.62707	0.0237658	0.872995								beta-Lactose	Carbohydrates	1.47216	0.0160404	1.67902								L-Threonine	Amino acid and derivatives;amino acids	1.60247	0.00090005	1.38225								Deethylatrazine	Triazines
N1-Methyl-2-pyridone-5-carboxamide	Pyridines and derivatives	1.71194	0.000328802	1.08232								5(S)-HPETE	Fatty Acyls	1.5322	0.0278344	0.824244								Curcumenone	Sesquiterpenoids	1.3736	0.015394	1.67437								N1-Methyl-2-pyridone-5-carboxamide	Pyridines and derivatives	1.63476	0.000161242	1.36919								2'-Deoxyuridine;Deoxyuridine	Nucleotide and their derivates
Guggulsterone E&Z	Steroids	1.63618	0.010188	1.06343								Guaiacol	Phenols	1.6198	0.00699652	0.819959								N1-Methyl-4-pyridone-5-carboxamide	Pyridines and derivatives	1.5829	0.00219733	1.66989								2'-Deoxyuridine;Deoxyuridine	Nucleotide and their derivates	1.48824	0.0282896	1.36834								2-Hydroxyxanthone	Xanthones
Chlorogenic acid	Phenylpropanoids	1.47425	0.0234642	1.06331								5-Heneicosylresorcinol	Phenols	1.47569	0.0403694	0.772054								Rosmarinic acid	Phenylpropanoids	1.2441	0.0332324	1.65466								Sucrose	Carbohydrates	1.62694	0.00127022	1.33438								3-(Carboxymethylamino)propanoic acid	Alkaloids
Pyridoxal 5'-phosphate	Pyridines and derivatives	1.49163	0.0405493	1.06076								Mahanine	Alkaloids	1.48781	0.0159233	0.765382								Delphinidin-3-O-glucoside;Isoquercitrin	Flavonoids	1.43544	0.029362	1.6364								Phenylacetyl-L-glutamine	Amino acid and derivatives	1.43496	0.0103168	1.32858								7alpha-Hydroxypregnenolone	Prenol lipids
Cytidine	Nucleotide and their derivates	1.39463	0.0471014	1.05205								Piperidine	Alkaloids	1.38987	0.0448668	0.758595								Isoquercitrin	flavonoids	1.43544	0.029362	1.6364								Lactulose	Organooxygen compounds	1.59549	0.0040427	1.32668								Diallyl disulfide	Miscellaneous
Allysine(6-Oxo DL-Norleucine)	Amino acid and derivatives	1.542	0.019045	1.03859								Lansiumarin A	Coumarins	1.63888	0.0482115	0.724923								3-(Carboxymethylamino)propanoic acid	Alkaloids	1.58111	0.000206088	1.62915								Turanose	Fatty Acyls	1.59549	0.0040427	1.32668								Cytidine 5'-monophosphate (Cytidylic acid)	Nucleotide and their derivates
2-Hydroxyethanesulfonate	Organic acids	1.4994	0.0205508	1.01991								DL-Norvaline	Amino acid and derivatives	1.66935	0.0410382	0.706962								Curzerene	Sesquiterpenoids	1.06871	0.0406205	1.62335								p-Cresol	Phenols	1.36163	0.0473037	1.31901								Vanillin	Phenols
Lactulose	Organooxygen compounds	1.52903	0.0438352	1.00283								NG,NG-Dimethylarginine dihydrochloride	Carboxylic acids and derivatives	1.43817	0.0394043	0.600539								Sesamin	Lignans	1.45322	0.0139199	1.61882								p-Coumaryl alcohol	Phenylpropanoids	1.50729	0.0229563	1.31151								Leukoaminochrome	Indoles and derivatives
Turanose	Fatty Acyls	1.52903	0.0438352	1.00283								2-Hydroxyxanthone	Xanthones	1.5823	0.0130162	0.594435								4-O-alpha-D-Galactopyranuronosyl-D-galacturonic acid	Organooxygen compounds	1.40079	0.0114418	1.61087								N-((-)-jasmonoyl)-S-isoleucine	phytohormone	1.60951	0.000822746	1.30267								L-Arginine	Amino acid and derivatives;amino acids
1,2-Dimethoxybenzene	Phenols	1.50369	0.0137689	1.0023								Phenethylamine	Benzene and substituted derivatives	1.57807	0.0158695	0.585415								D-Glucose 6-phosphate;Glucose 6-phosphate	Carbohydrates	1.4458	0.025675	1.59837								Muramic acid	Organooxygen compounds	1.44776	0.046558	1.26786								3-Hydroxycoumarin	Coumarins
Guaiacol	Phenols	1.61735	0.0106844	0.96185								3-Methylxanthine	Nucleotide and their derivates	1.74343	0.000589685	0.541521								Wogonin	Flavonoids	1.54271	0.00518128	1.58542								Cyclocurcumin	Phenols	1.50845	0.0133153	1.26197								Phloretin	flavonoids
Ferulic acid; Trans-Ferulic acid;trans-Ferulic acid	Phenylpropanoids	1.58738	0.0331333	0.955792								Benzaldehyde	Phenols	1.70555	0.0224833	0.497666								L-Citruline;L-Citrulline	Amino acid and derivatives;amino acids	1.46676	0.0132744	1.58131								2-Hydroxyxanthone	Xanthones	1.49582	0.0375407	1.2479								beta-Nicotinamide mononucleotide	Nucleotide and their derivates
N-((-)-jasmonoyl)-S-isoleucine	phytohormone	1.60161	0.0151029	0.928637								L-Glutamic acid	Amino acid and derivatives;amino acids	1.68806	0.00382849	0.346607								4-Methyl-5-thiazoleethanol	Azoles	1.41695	0.0319342	1.57698								Luteolin-6-C-glucoside;Orientin	Flavonoids	1.38156	0.0288543	1.23857								6-Hydroxykaempferol	Flavonoids
N-Acetyl-L-glutamic acid	Amino acid and derivatives	1.5259	0.019397	0.910889								Octyl Gallate	Phenols	1.62311	0.0112984	0.311286								Baldrinal	Miscellaneous	1.28997	0.0484222	1.57386								D-Proline	Carboxylic acids and derivatives	1.56325	0.00562388	1.2343								Pyridoxal 5'-phosphate	Pyridines and derivatives
D-Maltose	Carbohydrates	1.44164	0.0243205	0.898471								1beta-Hydroxyalantolactone	Sesquiterpenoids	1.72836	0.0011618	-0.513399								cis-Aconitic acid	Organic acids and derivatives	1.56608	0.00495752	1.55071								Proline;L-Proline	Amino acid and derivatives;amino acids	1.56325	0.00562388	1.2343								5-oxoproline	Amino acid and derivatives
Anacrotine	Alkaloids	1.67539	0.00272827	0.897734								Bisabolol oxide A	Sesquiterpenoids	1.59501	0.0125692	-0.577428								L-Homoserine	Amino acid and derivatives	1.51907	0.0105049	1.54423								Asp-Phe methyl ester;Aspartame	Carboxylic acids and derivatives	1.53358	0.00527001	1.22351								N1-Methyl-2-pyridone-5-carboxamide	Pyridines and derivatives
NG,NG-Dimethylarginine dihydrochloride	Carboxylic acids and derivatives	1.50552	0.0294804	0.893909								Anatabine	Alkaloids	1.5433	0.0180644	-0.615977								L-Threonine	Amino acid and derivatives;amino acids	1.51907	0.0105049	1.54423								Glycyrrhetic acid 3-O-mono-beta-D-glucuronide	Triterpenoids	1.41651	0.00987138	1.21098								D-Glutamine	Carboxylic acids and derivatives
5-Aminovaleric acid	Amino acid and derivatives	1.55096	0.0358516	0.890165								ADP	Purine nucleotides	1.66001	0.0169609	-0.971012								Cytidine 5'-monophosphate (Cytidylic acid)	Nucleotide and their derivates	1.50135	0.00937099	1.53987								cis-Aconitic acid	Organic acids and derivatives	1.51463	0.0285419	1.20602								L-Lysine;L-Glutamine	Amino acid and derivatives;amino acids
Phosphoric acid	Organic acids	1.4139	0.0333434	0.888055								1-Octacosanol	Miscellaneous	1.5352	0.0144287	-0.985464								Morusin	Flavonoids	1.31001	0.0323093	1.49693								Cytidine 5'-monophosphate (Cytidylic acid)	Nucleotide and their derivates	1.50584	0.0119844	1.1933								Pelargonidin-3,5-O-diglucoside chloride	Flavonoids
beta-Nicotinamide mononucleotide	Nucleotide and their derivates	1.59924	0.00704235	0.870744								Triangularine	Alkaloids	1.50211	0.047789	-0.993823								Sucrose	Carbohydrates	1.53935	0.0139285	1.49095								Docosahexaenoic acid	Fatty Acyls	1.3881	0.0390335	1.1644								Notopterol	Coumarins
Phloretic acid;Ethylparaben;3-(2-Hydroxyphenyl)propanoic acid	Phenols;Phenylpropanoic acids	1.49744	0.0378798	0.867189								Indole-3-acetic acid	phytohormone	1.57382	0.00787465	-1.00321								Lithocholic acid	Steroids	1.4396	0.0186577	1.48577								Lathyrol	Diterpenoids	1.3969	0.0471735	1.16268								Ganoderic acid F	Triterpenoids
3-Isopropylmalate	Fatty Acyls	1.52093	0.0272206	0.866751								5,7-Dihydroxyisoflavone	Flavonoids	1.53629	0.0395308	-1.01549								Diallyl disulfide	Miscellaneous	1.55583	0.000401478	1.46461								DL-Norvaline	Amino acid and derivatives	1.63083	0.020795	1.13402								Lithocholic acid	Steroids
Cynaroside	flavonoids	1.60914	0.0110649	0.86312								Norwogonin	Flavonoids	1.53797	0.0300901	-1.09373								N1-Methyl-2-pyridone-5-carboxamide	Pyridines and derivatives	1.56508	0.00209983	1.44897								3-Methylxanthine	Nucleotide and their derivates	1.6375	0.0194745	1.13399								Proline betaine	Carboxylic acids and derivatives
DL-Alanine;L-Alanine	Amino acid and derivatives;amino acids	1.70995	0.00273315	0.816817								Riboflavine	Vitamins	1.6578	0.00693258	-1.10187								5-oxoproline	Amino acid and derivatives	1.60583	1.10506e-05	1.4478								5-Heneicosylresorcinol	Phenols	1.47036	0.0258563	1.13258								Lactulose	Organooxygen compounds
4-Isopropylbenzoic acid	Prenol lipids	1.34815	0.0352158	0.814424								Levamisole	Imidazothiazoles	1.5329	0.00969912	-1.12245								beta-Citronellol;(S)-(-)-beta-Citronellol	Monoterpenoids	1.54575	0.00637167	1.43837								S-Lactoylglutathione	Carboxylic acids and derivatives	1.58122	0.0020037	1.12002								Turanose	Fatty Acyls
L-Pipecolic acid	Amino acid and derivatives	1.60704	0.0109747	0.799947								Picrasin B	Diterpenoids	1.58709	0.0052769	-1.20914								Ethyl trans-p-methoxycinnamate	Cinnamic acids and derivatives	1.55476	0.00243944	1.42483								Demethoxyencecalin	Phenols	1.38407	0.0420672	1.11227								Pyrrole-2-carboxylic acid	Amino acid and derivatives
Pyrrolidonecarboxylic acid	Carboxylic acids and derivatives	1.60704	0.0109747	0.799947								Bovinic acid	Fatty Acyls	1.76178	3.03739e-05	-1.22435								Quercetin-3-O-sophoroside	Flavonoids	1.54142	0.000534889	1.42009								4-Methyl-5-thiazoleethanol	Azoles	1.40282	0.023071	1.10997								N-((-)-jasmonoyl)-S-isoleucine	phytohormone
Phenethylamine	Benzene and substituted derivatives	1.58602	0.0229913	0.759072								4-Methylbenzaldehyde	Benzene and substituted derivatives	1.56604	0.0338755	-1.28261								Daidzein-4',7-diglucoside	Flavonoids	1.46098	0.00729248	1.41842								beta-Citronellol;(S)-(-)-beta-Citronellol	Monoterpenoids	1.57732	0.00772541	1.09861								Synephrine	Alkaloids
8-Acetoxypinoresinol	Lignans	1.43104	0.0373734	0.686034								3-Carbamyl-1-methylpyridinium (1-Methylnicotinamide)	Pyridines and derivatives	1.57533	0.00899261	-1.28271								Lactulose	Organooxygen compounds	1.54288	0.00631737	1.39607								Phloretic acid;Ethylparaben;3-(2-Hydroxyphenyl)propanoic acid	Phenols;Phenylpropanoic acids	1.53189	0.00912501	1.09323								N-Acetyl-L-glutamic acid	Amino acid and derivatives
Vitamin A	Vitamins	1.35911	0.0382695	0.632444								Ketopantoic acid		1.13284	0.0369337	-1.32537								Turanose	Fatty Acyls	1.54288	0.00631737	1.39607								Thromboxane A2	Fatty Acyls	1.38327	0.0152183	1.08625								Schaftoside	flavonoids
Naringenin chalcone	Flavonoids	1.45859	0.0455298	0.614047								4'-Demethylpodophyllotoxin	Lignans	1.49717	0.0424721	-1.33364								7alpha-Hydroxypregnenolone	Prenol lipids	1.36743	0.0148405	1.38449								Proline betaine	Carboxylic acids and derivatives	1.50263	0.0129921	1.07934								2-Hydroxyethanesulfonate	Organic acids
Quercetin	Flavonoids	1.63218	0.00751738	0.611874								3-Methy-L-histidine	amino acids	1.59867	0.0347078	-1.352								Glycyrrhetic acid 3-O-mono-beta-D-glucuronide	Triterpenoids	1.4275	0.00296862	1.36783								Cytidine	Nucleotide and their derivates	1.39543	0.0130834	1.069								Scopolin	Phenylpropanoids
Beta-D-Glucose;alpha-D-Glucose	Organooxygen compounds	1.4029	0.03327	0.579227								Astrocasine	Alkaloids	1.66941	0.00774409	-1.38307								Pimelic acid	Fatty Acyls	1.56378	0.00340464	1.35894								Benzyl acetate	Phenols	1.47604	0.0142678	1.06316								1-Aminocyclopropanecarboxylic acid	phytohormone
Salsolinol	Tetrahydroisoquinolines	1.51841	0.0201065	0.523222								Exemestane	Steroids and steroid derivatives	1.54964	0.0242783	-1.42545								D-Glutamine	Carboxylic acids and derivatives	1.55799	0.00150896	1.34251								D-Glutamine	Carboxylic acids and derivatives	1.56333	0.00530009	1.0413								Lansiumarin A	Coumarins
Phosphorylcholine	Cholines	1.44091	0.0457952	0.455671								Cyanidin	Flavonoids	1.60926	0.00604434	-1.47375								L-Lysine;L-Glutamine	Amino acid and derivatives;amino acids	1.55799	0.00150896	1.34251								L-Lysine;L-Glutamine	Amino acid and derivatives;amino acids	1.56333	0.00530009	1.0413								Pimelic acid	Fatty Acyls
beta-Alanine	amino acids	1.67447	0.00663399	-0.586877								1,3-Diphenyl-2-propen-1-one;Chalcone	Flavonoids	1.4417	0.00601938	-1.73497								Phloretic acid;Ethylparaben;3-(2-Hydroxyphenyl)propanoic acid	Phenols;Phenylpropanoic acids	1.54123	0.00129646	1.33527								Guaiacol	Phenols	1.5752	0.00313004	1.0329								N1-Methyl-4-pyridone-5-carboxamide	Pyridines and derivatives
Capsidiol	Prenol lipids	1.73154	0.00022118	-0.623885								(-)-Anonaine	Alkaloids	1.48487	0.0147711	-1.84614								D-Proline	Carboxylic acids and derivatives	1.54304	0.00139221	1.33323								2,3-Dihydro-2-phenyl-4H-benzopyran-4-one	Flavonoids	1.34094	0.0240746	1.0296								L-Asparagine	Amino acid and derivatives;amino acids
Ketopantoic acid		1.49263	0.0189213	-0.701663								Methyl jasmonate	phytohormone	1.13148	0.0267982	-1.89377								Proline;L-Proline	Amino acid and derivatives;amino acids	1.54304	0.00139221	1.33323								Fisetin	flavonoids	1.43549	0.0457613	1.00029								Maltotriose	Organooxygen compounds
Indole-3-acetic acid	phytohormone	1.5789	0.00764332	-0.723271								(+)-Affinisine	Alkaloids	1.30263	0.0338708	-2.03496								2-Aminomuconate semialdehyde	Carboxylic acids and derivatives	1.59003	0.00076159	1.30941								L-Pipecolic acid	Amino acid and derivatives	1.52825	0.0164656	0.98325								beta-Citronellol;(S)-(-)-beta-Citronellol	Monoterpenoids
3-Carbamyl-1-methylpyridinium (1-Methylnicotinamide)	Pyridines and derivatives	1.49824	0.0252458	-0.774477								Strychnine	Alkaloids	1.75489	0.010583	-2.12431								6-hydroxynicotinic acid	Nicotinic acid derivatives	1.49227	0.012036	1.30835								Pyrrolidonecarboxylic acid	Carboxylic acids and derivatives	1.52825	0.0164656	0.98325								L-Pipecolic acid	Amino acid and derivatives
Riboflavine	Vitamins	1.55216	0.0200872	-0.790172								Hyperoside	flavonoids	1.73162	8.19066e-05	-2.2213								13(S)-HPOT	Fatty acyls	1.5621	0.0333218	1.3036								1-Methy-L-histidine	amino acids	1.40903	0.0431545	0.982123								Pyrrolidonecarboxylic acid	Carboxylic acids and derivatives
Levamisole	Imidazothiazoles	1.55083	0.0119543	-0.94586								Roemerine	Alkaloids	1.49239	0.0403326	-3.04436								Benzyl acetate	Phenols	1.43106	0.033597	1.2982								NG,NG-Dimethylarginine dihydrochloride	Carboxylic acids and derivatives	1.55568	0.00158694	0.978443								NG,NG-Dimethylarginine dihydrochloride	Carboxylic acids and derivatives
Triangularine	Alkaloids	1.48307	0.0488255	-1.01004								Uracil	Nucleotide and their derivates	1.74015	0.0133855	-5.21773								2-Hydroxycinnamic acid	Phenylpropanoids	1.29457	0.0256508	1.29365								Ferulic acid; Trans-Ferulic acid;trans-Ferulic acid	Phenylpropanoids	1.51286	0.0237003	0.961681								Aminomalonic acid	Organic acids
Shikonin	Quinones	1.48088	0.0494383	-1.01117																				8-Acetoxypinoresinol	Lignans	1.47972	0.00653315	1.27679								Swertiajaponin	Flavonoids	1.38308	0.0248762	0.950393								Physalin C	Steroids
Norwogonin	Flavonoids	1.39999	0.0441718	-1.04741																				Phosphoric acid	Organic acids	1.36147	0.033644	1.27315								Caffeic acid	Phenylpropanoids	1.50594	0.00683605	0.948454								Melibiose	Carbohydrates
Cinchonine	Alkaloids	1.52054	0.0314369	-1.07716																				Daphnoretin	Coumarins	1.48064	0.0182906	1.26947								Phosphoric acid	Organic acids	1.38862	0.0189751	0.944029								cis-3-(Carboxy-ethyl)-3,5-cyclo-hexadiene-1,2-diol
Strychnine	Alkaloids	1.3773	0.0172658	-1.29																				Phenylacetyl-L-glutamine	Amino acid and derivatives	1.36799	0.0167472	1.26256								Nicotinic acid	Nicotinic acid derivatives	1.56575	0.00729527	0.879404								Cinnamyl acetat	Phenols
Hydrangenol	Flavonoids	1.54491	0.0396646	-1.32457																				beta-Nicotinamide mononucleotide	Nucleotide and their derivates	1.52778	0.00317629	1.25293								alpha-Irone	Prenol lipids	1.45443	0.0204553	0.869579								Chlorogenic acid	Phenylpropanoids
4'-Demethylpodophyllotoxin	Lignans	1.47372	0.0298392	-1.66281																				Aminomalonic acid	Organic acids	1.42975	0.011233	1.25091								Acetic acid m-cresyl ester	Phenols	1.39128	0.0279118	0.861071								Pinobanksin	Flavonoids
Sterebin A	Diterpenoids	1.484	0.0327145	-1.66792																				2,3-Dihydro-2-phenyl-4H-benzopyran-4-one	Flavonoids	1.37068	0.0120473	1.24906								2-Hydroxy-3-methylbenzalpyruvate		1.39332	0.0239838	0.827799								D-Maltose	Carbohydrates
Maltotetraose	Carbohydrates	1.38966	0.0382903	-1.79368																				Thromboxane A2	Fatty Acyls	1.3805	0.0119163	1.2444								Lumichrome	Alkaloids	1.51737	0.0165442	0.811052								3-Hydroxypicolinic acid	Pyridines and derivatives
Pyridoxine	Vitamins	1.28946	0.0494783	-1.87427																				N6-Acetyl-L-lysine	Amino acid and derivatives	1.06429	0.0360389	1.24154								5-Aminovaleric acid	Amino acid and derivatives	1.58398	0.00144091	0.805366								Atropaldehyde	Benzene and substituted derivatives
Hyperoside	flavonoids	1.65509	0.000689693	-1.94256																				Octadecyl p-coumarate	Phenylpropanoids	1.28499	0.0388556	1.22557								(R)-Acetoin	Miscellaneous	1.33769	0.0444938	0.775094								Guaiacol	Phenols
																								Delphinidin	Flavonoids	1.3732	0.0313289	1.20799								N-(p-Hydroxyphenethyl)actinidine	Phenols	1.57162	0.00802732	0.768723								Ethyl trans-p-methoxycinnamate	Cinnamic acids and derivatives
																								Herniarin	Coumarins	1.35105	0.0281684	1.20238								L-Glutamic acid	Amino acid and derivatives;amino acids	1.61257	0.00367799	0.759757								5-Aminovaleric acid	Amino acid and derivatives
Compound name	CLASS	VIP	P-VALUE	log2 FC (Cd vs FeNP_Cd)		Compound name	CLASS	VIP	P-VALUE	log2 FC (Cd vs Fe_Cd)		Compound name	CLASS	VIP	P-VALUE	log2 FC (Cd vs ZnNP_Cd)		Compound name	CLASS	VIP	P-VALUE	log2 FC (Cd vs Zn_Cd)		Asp-Phe methyl ester;Aspartame	Carboxylic acids and derivatives	1.39594	0.0416454	1.18697								Tacrolimus	Alkaloids	1.38914	0.031692	0.741899								Chalepensin	Coumarins
Crotonoside	Alkaloids	1.63743	0.0477858	1.77933		Cantharidin	Monoterpenoids	1.62855	0.0109792	2.48177		3-alpha-hydroxy-5-alpha-androstane-17-one 3-D-glucuronide	Organooxygen compounds	1.953	0.0224102	3.44874		Inosine	Nucleotide and their derivates	2.05511	0.0165621	5.0618		Notopterol	Coumarins	1.45678	0.00986244	1.1844								5(S)-HPETE	Fatty Acyls	1.51527	0.00565814	0.738492								Quercetin-3-O-sophoroside	Flavonoids
Glutathione	Amino acid and derivatives	1.94928	0.00614529	1.21822		Salviaflaside	Phenylpropanoids	1.84151	0.0463105	2.37832		Ganoderic acid A;Ganoderenic acid C;Ganoderic acid B	Triterpenoids	1.70255	0.0160589	2.35927		Ginsenoside F3	Triterpenoids	1.9238	0.0150277	2.18484		3-Methylxanthine	Nucleotide and their derivates	1.58592	0.0184138	1.18286								Ursodeoxycholic acid	Steroids	1.49184	0.0168069	0.721791								DL-Norvaline	Amino acid and derivatives
Mahanine	Alkaloids	2.06689	0.00169482	0.982452		Niloticin	Triterpenoids	1.64103	0.00474128	2.15016		Lucidadiol	Triterpenoids	1.9261	0.034482	1.59333		(1R)-(-)-Menthyl acetate	Monoterpenoids	1.87985	0.00894695	1.86726		1-Methy-L-histidine	amino acids	1.53095	0.00143647	1.17027								Physalin D	Steroids and steroid derivatives	1.27075	0.0389913	0.717998								1-(alpha-Methyl-4-(2-methylpropyl)benzeneacetate)-beta-D-Glucopyranuronic acid	Organooxygen compounds
20(S)-Ginsenoside Rh2	Triterpenoids	2.02601	0.0164066	0.874077		Curcumenone	Sesquiterpenoids	1.70924	0.00956765	2.07281		Stachyose	Organooxygen compounds	1.96425	0.0298671	1.51216		Karanjin	Flavonoids	1.73059	0.0447444	1.7999		Jasmonic acid	Fatty Acyls	1.31085	0.0307172	1.16028								Anacrotine	Alkaloids	1.46214	0.0343385	0.71201								Gemcitabine	Pyrimidine nucleosides
Juglone	Quinones	1.86402	0.0193634	0.871092		Quercetagetin	Flavonoids	1.7034	0.02591	1.8928		1'-Acetoxychavicol acetate	Phenols	1.83832	0.0495056	1.47764		Oleocanthal	Phenols	1.9653	0.00571199	1.79521		5,6-Dihydroxyindole	Indoles and derivatives	1.32715	0.0180302	1.15505								Phosphonoacetate	Organic acids	1.34541	0.0437483	0.697518								1-Methy-L-histidine	amino acids
Homobaldrinal	Miscellaneous	1.89498	0.0108572	0.835379		Oleocanthal	Phenols	1.91747	0.0323509	1.7864		Lipiferolide	Sesquiterpenoids	1.77359	0.024358	1.45553		Salviaflaside	Phenylpropanoids	1.76005	0.0414704	1.69111		Phenethylamine	Benzene and substituted derivatives	1.52707	0.00802128	1.14014								gamma-Hydroxy-3-pyridinebutanoate	Pyridines and derivatives	1.38472	0.0491702	0.696685								Brazilin	Flavonoids
Cytidine 5'-monophosphate (Cytidylic acid)	Nucleotide and their derivates	1.87833	0.0418628	0.761478		Ginsenoside F3	Triterpenoids	1.89823	0.00788581	1.57129		Plumieride	Iridoids	1.78158	0.0335013	1.45458		Rapanone	Quinones	1.78147	0.0482871	1.66651		Physalin C	Steroids	1.46815	0.0157433	1.12676								Phenethylamine	Benzene and substituted derivatives	1.4859	0.0197188	0.653875								Indole-3-carboxaldehyde	phytohormone
3-Methyl-1-butylamine	Alkaloids	1.89569	0.0262197	0.739824		Delphinidin	Flavonoids	1.97123	0.0130247	1.43118		Methyl jasmonate	phytohormone	2.12631	0.0433517	1.31643		3-(4-Hydroxyphenyl)-1-propanol	Phenylpropanoids	1.51662	0.036587	1.64393		4',7-Dihydroxyflavone	Flavonoids	1.23329	0.0259005	1.12557								D-alpha-Aminobutyric acid	Carboxylic acids and derivatives	1.29774	0.0418718	0.626936								Herniarin	Coumarins
N-Acetyl-L-glutamic acid	Amino acid and derivatives	2.00744	0.0101758	0.735638		Quercitrin	Flavonoids	1.81574	0.0156344	1.37743		1D-Myo-inositol 1,4-bisphosphate	Organooxygen compounds	1.84336	0.0352671	1.29959		Stachyose	Organooxygen compounds	1.84365	0.0259844	1.6346		2-Hydroxyethanesulfonate	Organic acids	1.42826	0.0100783	1.11727								5-Aminolevulinate	Organic acids	1.41832	0.0245012	0.625666								Phosphonoacetate	Organic acids
1-Kestose	Organooxygen compounds	2.03005	0.00459023	0.417731		Phyllalbine	Alkaloids	1.82461	0.0392432	1.26297		4',7-Dihydroxyflavone	Flavonoids	1.9346	0.0287666	1.28546		Neoltheirine	Alkaloids	1.96688	0.00717077	1.46997		Demethoxycapillarisin	Flavonoids	1.32551	0.0141939	1.11028								Isoleucine	Amino acid and derivatives	1.47611	0.0107064	0.608775								(R)-Menthofuran	Prenol lipids
L-Arginine	Amino acid and derivatives;amino acids	1.79863	0.0362666	-0.384394		Methyl jasmonate	phytohormone	2.0994	1.43734e-05	1.20817		Wighteone	Flavonoids	1.99836	0.0351611	1.11136		1,5-Anhydro-D-glucitol;trans-3-Hydroxycinnamic acid;p-Hydroxy-cinnamic acid	Alcohols and polyols;Phenylpropanoids	1.72883	0.034463	1.41732		5-(3-Pyridyl)-2-hydroxytetrahydrofuran	Pyridines and derivatives	1.57762	0.00120062	1.10186								L-Isoleucine;L-Leucine	Amino acid and derivatives	1.47611	0.0107064	0.608775								Phloretic acid;Ethylparaben;3-(2-Hydroxyphenyl)propanoic acid	Phenols;Phenylpropanoic acids
D-Maltose	Carbohydrates	1.79119	0.0309946	-0.386659		isoliquiritigenin	flavonoids	1.86606	0.0177957	1.2033		Delphinidin	Flavonoids	2.01213	0.0225826	1.07755		Angelicin	Phenylpropanoids	1.96404	0.0104227	1.34453		NG,NG-Dimethylarginine dihydrochloride	Carboxylic acids and derivatives	1.44163	0.0185117	1.09906								L-Norleucine	Amino acid and derivatives	1.47611	0.0107064	0.608775								Spectinomycin	Dioxanes
Piperidine	Alkaloids	1.98198	0.00875185	-0.453915		1,5-Anhydro-D-glucitol;trans-3-Hydroxycinnamic acid;p-Hydroxy-cinnamic acid	Alcohols and polyols;Phenylpropanoids	1.73259	0.0294728	1.20165		Physalin D	Steroids and steroid derivatives	2.03528	0.00278189	1.05242		2-Keto-6-acetamidocaproate	Keto acids and derivatives	1.46585	0.0494626	1.20213		Proline betaine	Carboxylic acids and derivatives	1.41956	0.0202124	1.07812								Riddelline	Alkaloids	1.60561	0.027338	0.574028								Phenethylamine	Benzene and substituted derivatives
3-(Carboxymethylamino)propanoic acid	Alkaloids	1.92594	0.0181984	-0.577071		Glucofrangulin B	Anthraquinones	1.69047	0.013484	1.19827		Hydroxysafflor yellow A	Chalcones	2.07773	0.00289483	1.05027		Physalin D	Steroids and steroid derivatives	1.77371	0.0495921	1.195		Cinnzeylanol;Resibufogenin	Diterpenoids;Steroids	1.41934	0.0366612	1.06629								D-Xylulose	Carbohydrates	1.45796	0.0165272	0.455971								3-Methyl-1-butylamine	Alkaloids
Syringic acid	Phenols	1.83695	0.0496579	-0.590336		Mahanine	Alkaloids	1.85271	0.0479239	1.15508		3-(Carboxymethylamino)propanoic acid	Alkaloids	2.15664	0.00164556	0.965788		4-Aminobutyric acid	amino acids	1.89581	0.0078364	1.1461		Benzaldehyde	Phenols	1.58152	0.0196044	1.05782								Benzyl cinnamate	Phenylpropanoids	1.47205	0.0289833	0.431435								Neoltheirine	Alkaloids
8-Acetoxypinoresinol	Lignans	2.06068	0.00403008	-0.615129		1'-Acetoxychavicol acetate	Phenols	1.76474	0.013434	1.1048		Homoferreirin	Flavonoids	1.94309	0.0436513	0.930603		N-Feruloyl putrescine	Phenolamides	1.7623	0.0220679	1.13374		DL-Alanine;L-Alanine	Amino acid and derivatives;amino acids	1.60354	0.000162194	1.04228								Scutellarein	Flavonoids	1.40268	0.040856	0.421398								2,3-Dihydro-2-phenyl-4H-benzopyran-4-one	Flavonoids
Sinapyl alcohol	Hydroxycinnamoyl derivatives	1.80749	0.0342551	-0.627589		Secoisolariciresinol monoglucoside;Mascaroside	Lignans;Naphthofurans	1.817	0.0278874	1.09771		Lumichrome	Alkaloids	1.94331	0.0213373	0.924868		Saponarin	Flavonoids	1.6722	0.0256415	1.11618		D-Maltose	Carbohydrates	1.33474	0.0426576	1.04006								Phosphorylcholine	Cholines	1.37491	0.0387277	0.391041								L-Glutamic acid	Amino acid and derivatives;amino acids
Herniarin	Coumarins	2.05733	0.0114674	-0.648207		L-Acetylcarnitine	Fatty Acyls	1.81151	0.0315178	1.06805		Hydrangenol	Flavonoids	1.85112	0.0421078	0.90726		L-Acetylcarnitine	Fatty Acyls	1.86003	0.00791575	1.11572		L-Pipecolic acid	Amino acid and derivatives	1.40817	0.0304369	1.02493								Agrocybenine	Alkaloids	1.4776	0.0151443	0.238341								2-Picolinic acid	Organic acids
Anacrotine	Alkaloids	1.7472	0.0345279	-0.70581		Homoferreirin	Flavonoids	2.02048	0.00185188	0.974597		Astaxanthin	Miscellaneous	1.80638	0.029781	0.891291		Dihydromethysticin	Phenols	1.60804	0.0197375	1.09119		Pyrrolidonecarboxylic acid	Carboxylic acids and derivatives	1.40817	0.0304369	1.02493								6-Gingerol; 6-Gingerol;[6]-Gingerol;Gingerol	Phenols	1.37205	0.0494483	-0.223977								Adenosine 3'-monophosphate	Nucleotide and their derivates
Cinnamyl cinnamate	Phenylpropanoids	2.08195	0.00741295	-0.719379		4',7-Dihydroxyflavone	Flavonoids	1.82005	0.0102812	0.971759		2-Hydroxycinnamic acid	Phenylpropanoids	1.80504	0.0351854	0.857552		Leukoaminochrome	Indoles and derivatives	1.43086	0.0385627	1.06549		5-Aminovaleric acid	Amino acid and derivatives	1.56028	0.000797262	1.0198								alpha-Tocopherol	Phenols	1.40546	0.0301339	-0.466786								3-Isopropylmalate	Fatty Acyls
N-Acetyl-L-glutamate 5-semialdehyde	Carboxylic acids and derivatives	1.8474	0.0440338	-0.810397		Cytidine 5'-monophosphate (Cytidylic acid)	Nucleotide and their derivates	1.92096	0.0208438	0.959377		Allysine(6-Oxo DL-Norleucine)	Amino acid and derivatives	1.99843	0.014569	0.791913		Curzerene	Sesquiterpenoids	1.81832	0.00785322	1.02567		Guaiacol	Phenols	1.51485	0.00466499	1.01781								Perillyl aldehyde	Prenol lipids	1.39632	0.0360848	-0.518354								Nicotinic acid	Nicotinic acid derivatives
Morusin	Flavonoids	1.80616	0.0246133	-0.820617		Methylisopelletierine	Alkaloids	1.93525	0.0156765	0.822699		N-Acetyl-L-glutamic acid	Amino acid and derivatives	2.0103	0.0161983	0.767775		Cinchonine	Alkaloids	1.84955	0.0168634	1.02496		Sinalbin	Miscellaneous	1.45638	0.0119309	1.00871								Indole-3-acetic acid	phytohormone	1.53404	0.00637015	-0.675673								Cinnzeylanol;Resibufogenin	Diterpenoids;Steroids
Altholactone	Phenols	1.7941	0.0449857	-0.826831		D-Glutamine	Carboxylic acids and derivatives	1.79941	0.0243542	0.755687		Cinnamyl acetat	Phenols	1.85357	0.0349484	0.727154		Brazilin	Flavonoids	1.90681	0.00452218	0.969793		DL-Norvaline	Amino acid and derivatives	1.59979	0.00878107	0.989818								Ketopantoic acid		1.59807	0.00214042	-0.687175								4-Guanidinobutyric acid	Organic acids
3-Methoxy-4,5-methylenedioxycinnamaldehyde	Phenylpropanoids	2.13563	0.000457603	-0.964825		L-Lysine;L-Glutamine	Amino acid and derivatives;amino acids	1.79941	0.0243542	0.755687		L-Theanine	Amino acid and derivatives	1.83143	0.030257	0.672235		3-Galloylquinic acid	Phenols	1.81529	0.00905435	0.961492		Caffeic acid	Phenylpropanoids	1.44634	0.0117397	0.969813								Astrocasine	Alkaloids	1.36694	0.0464228	-0.767134								Ferulic acid; Trans-Ferulic acid;trans-Ferulic acid	Phenylpropanoids
Podophyllotoxin	Lignans	1.75319	0.0498159	-0.967806		5,6-Dihydroxyindole	Indoles and derivatives	2.01912	0.0368733	0.737531		Stearic Acid	Fatty Acyls	1.99073	0.0181367	0.651435		Cytidine 5'-monophosphate (Cytidylic acid)	Nucleotide and their derivates	1.88014	0.027507	0.953437		Pregabalin	Miscellaneous	1.2738	0.0465065	0.965421								1,3-Diphenyl-2-propen-1-one;Chalcone	Flavonoids	1.41412	0.0223459	-0.804511								Flavone	Flavonoids
Reticuline;(R)-Reticuline	Alkaloids	1.74941	0.0462877	-1.04723		2-Isopropyl-3-oxosuccinate	Keto acids and derivatives	2.02973	0.00117629	0.725248		Cytidine 5'-monophosphate (Cytidylic acid)	Nucleotide and their derivates	1.89518	0.0378603	0.612807		L-Theanine	Amino acid and derivatives	1.75256	0.0391417	0.926082		Kaempferol 3-O-beta-sophoroside;Cyanin	Flavonoids	1.47435	0.012546	0.963743								Riboflavine	Vitamins	1.39496	0.0281901	-0.814943								D-Aspartic acid	Alkaloids
Vanillic acid	Phenols	1.80833	0.0285932	-1.06974		Octadecyl p-coumarate	Phenylpropanoids	1.88604	0.0273349	0.717861		3,4-Dihydroxyphenylacetaldehyde	Benzene and substituted derivatives	1.95183	0.015393	0.606718		Pseudouridine 5'-phosphate	Organooxygen compounds	1.88134	0.0190573	0.924837		1H-Indole-2,3-dione	Indoles and derivatives	1.31922	0.0383736	0.917208								1-Phenylethanol	Phenols	1.46277	0.0132575	-1.02855								Garbanzol	Flavonoids
Linamarin	Organooxygen compounds	2.06476	0.00217161	-1.18445		Pseudouridine 5'-phosphate	Organooxygen compounds	1.97225	0.00413045	0.689434		1-Methyladenine	Nucleotide and their derivates	2.07385	0.00910435	0.561195		Ethyl caproate	Miscellaneous	1.84787	0.00500952	0.910085		L-Glutamic acid	Amino acid and derivatives;amino acids	1.58972	0.000785689	0.907823								Exemestane	Steroids and steroid derivatives	1.48456	0.0310285	-1.18075								3-Methylxanthine	Nucleotide and their derivates
3-Hydroxypicolinic acid	Pyridines and derivatives	1.91474	0.013558	-1.22593		Cinchonine	Alkaloids	1.74842	0.0357137	0.683171		alpha-Spinasterol	Steroids and steroid derivatives	1.96038	0.0110827	0.546676		trans-4-Hydroxy-L-proline;4-Hydroxyproline	Amino acid and derivatives;amino acids	1.70618	0.0158949	0.909592		3-Hydroxybenzoic acid	Phenols	1.35029	0.0280187	0.870046								Levamisole	Imidazothiazoles	1.62982	0.000788904	-1.32484								L-Ornithine	Amino acid and derivatives;amino acids
Leucodopachrome	Indoles and derivatives	1.8259	0.0169091	-1.2334		Physalin L;Physalin O	Steroids and steroid derivatives	1.98807	0.0109838	0.645959		beta-Nicotinamide mononucleotide	Nucleotide and their derivates	1.95344	0.0266865	0.53597		L-Citruline;L-Citrulline	Amino acid and derivatives;amino acids	1.97352	0.00227425	0.900138		Naringenin chalcone	Flavonoids	1.4244	0.0274409	0.865671								Hyperoside	flavonoids	1.64816	7.97543e-05	-1.74686								D-alpha-Aminobutyric acid	Carboxylic acids and derivatives
Genistin	flavonoids	2.11451	0.00269694	-1.36221		8-Acetoxypinoresinol	Lignans	1.93828	0.0186422	0.590753		4-Sulfobenzoate		1.86464	0.0458491	0.5172		Methyl anthranilate	Alkaloids	2.01565	0.00308519	0.893783		Ferulic acid; Trans-Ferulic acid;trans-Ferulic acid	Phenylpropanoids	1.57697	0.000462109	0.86562								Strychnine	Alkaloids	1.60045	0.00173372	-1.78047								Allysine(6-Oxo DL-Norleucine)	Amino acid and derivatives
Picrasin B	Diterpenoids	2.00152	0.00509396	-1.38079		Panaxynol	Miscellaneous	1.78186	0.0422133	0.581305		Chavicol	Phenols	1.85493	0.0397936	0.513624		9-OxoODE	Fatty Acyls	1.99162	0.00368362	0.878229		Phosphorylcholine	Cholines	1.46152	0.0196493	0.793608								Trifolirhizin	Flavonoids	1.40531	0.0275499	-2.17756								O-Acetylethanolamine	Alkaloids
Apiin	Flavonoids	2.17728	0.0053652	-1.45467		5-(3-Pyridyl)-2-hydroxytetrahydrofuran	Pyridines and derivatives	1.71041	0.0433584	0.555593		Panaxynol	Miscellaneous	2.07322	0.00440557	0.484133		Beta-D-Fructose 2-phosphate	Organooxygen compounds	1.7502	0.0430722	0.87698		Matrine	Alkaloids	1.548	0.00217104	0.792811								Uracil	Nucleotide and their derivates	1.29504	0.0219569	-2.26466								9-OxoODE	Fatty Acyls
ent-17-Hydroxykaur-15-en-19-oic acid;12-Hydroxyabietic acid	Diterpenoids	1.81295	0.0475407	-1.51164		Enol-phenylpyruvate	Benzene and substituted derivatives	1.74194	0.0426528	0.539345		Pimelic acid	Fatty Acyls	1.82663	0.0491084	0.317639		D-Glutamine	Carboxylic acids and derivatives	1.85676	0.00801301	0.86196		Nicotinic acid	Nicotinic acid derivatives	1.53818	0.00221952	0.787696								Schisandrol A	Lignans	1.33313	0.0235591	-2.86204								Ergothioneine	Carboxylic acids and derivatives
Chlorogenic acid	Phenylpropanoids	2.16562	0.000394538	-2.05426		4-Aminobutyric acid	amino acids	1.61972	0.0493862	0.529264		N1-Methyl-2-pyridone-5-carboxamide	Pyridines and derivatives	2.12916	0.00330964	0.286876		L-Lysine;L-Glutamine	Amino acid and derivatives;amino acids	1.85676	0.00801301	0.86196		L-Arginine	Amino acid and derivatives;amino acids	1.36276	0.0204086	0.779995								1,5,6-Trihydroxyxanthone	Xanthones	1.66459	0.00106943	-4.68354								D-Xylulose	Carbohydrates
(-)-Anonaine	Alkaloids	1.9461	0.00331969	-2.2431		Ethyl caproate	Miscellaneous	1.60625	0.047221	0.524591		Denudatine	Alkaloids	1.82858	0.0469105	-0.227234		1-Kestose	Organooxygen compounds	1.97682	0.00524465	0.799172		(R)-Acetoin	Miscellaneous	1.30534	0.0407733	0.778404																				Isoleucine	Amino acid and derivatives
Phyllalbine	Alkaloids	1.88582	0.00579808	-2.71272		Matrine	Alkaloids	1.91194	0.0112058	0.463544		D-Maltose	Carbohydrates	1.91842	0.0251275	-0.265703		1,2-Dimethoxybenzene	Phenols	1.92069	0.0147841	0.778795		Isoleucine	Amino acid and derivatives	1.45569	0.0116171	0.749281																				L-Isoleucine;L-Leucine	Amino acid and derivatives
						3-Methoxy-4,5-methylenedioxycinnamaldehyde	Phenylpropanoids	1.84679	0.0184745	-0.476119		2'-Deoxyinosine-5'-monophosphate	Nucleotide and their derivates	1.893	0.0268188	-0.487724		2-Isopropyl-3-oxosuccinate	Keto acids and derivatives	1.98371	0.00224046	0.746145		L-Isoleucine;L-Leucine	Amino acid and derivatives	1.45569	0.0116171	0.749281																				L-Aspartic acid	Amino acid and derivatives;amino acids
						Anacrotine	Alkaloids	1.78174	0.0300531	-0.502214		3-Methoxy-4,5-methylenedioxycinnamaldehyde	Phenylpropanoids	1.79157	0.0379938	-0.564529		Pseudotropine	Alkaloids	1.96745	0.00771523	0.737365		L-Norleucine	Amino acid and derivatives	1.45569	0.0116171	0.749281																				5-Heptadecylresorcinol	Phenols
						Formylanthranilic acid	Benzene and substituted derivatives	1.88356	0.0154928	-0.586311		Tabernanthine	Alkaloids	1.70617	0.0486393	-0.60252		Phosphoric acid	Organic acids	1.86701	0.0167239	0.722726		5-Aminolevulinate	Organic acids	1.47173	0.00580897	0.739645																				Styrene	Benzene and substituted derivatives
						Glycyrrhetic acid 3-O-mono-beta-D-glucuronide	Triterpenoids	1.8689	0.0287172	-0.586822		Glycyrrhetic acid 3-O-mono-beta-D-glucuronide	Triterpenoids	1.9996	0.0195062	-0.743675		Methylisopelletierine	Alkaloids	1.8529	0.0227593	0.719779		2-Hydroxy-3-methylbenzalpyruvate		1.27638	0.0493356	0.737622																				L-Pipecolic acid;Pipecolic acid;(2E)-Decenoyl-ACP	Amino acid and derivatives;Carboxylic acids and derivatives
						Vitamin A	Vitamins	1.72961	0.0242517	-0.668521		3-Isopropylmalate	Fatty Acyls	1.69927	0.0494281	-0.779353		3-Methyl-1-butylamine	Alkaloids	1.71783	0.0473662	0.710706		Salsolinol	Tetrahydroisoquinolines	1.47305	0.0111088	0.706752																				Naringenin chalcone	Flavonoids
						Piperidine	Alkaloids	2.02885	0.00114418	-0.756755		Lithocholic acid	Steroids	1.93313	0.0083247	-0.785413		Norepinephrine	Alkaloids	1.68791	0.0349816	0.650963		Ergothioneine	Carboxylic acids and derivatives	1.55834	0.00321028	0.706741																				Dihydromethysticin	Phenols
						Hypotaurine	Alkaloids	1.75674	0.0328757	-1.17087		Erythritol	Miscellaneous	1.99053	0.0234198	-0.959001		Cytidine	Nucleotide and their derivates	1.71784	0.0399106	0.629913		Adenosine 3'-monophosphate	Nucleotide and their derivates	1.34119	0.0222714	0.701708																				5-Aminolevulinate	Organic acids
						13(S)-HPOT	Fatty acyls	2.04819	0.0345315	-2.21013		Cedeodarin	Flavonoids	1.91549	0.0377876	-1.36685		beta-Nicotinamide mononucleotide	Nucleotide and their derivates	1.84804	0.0213571	0.598235		N-((-)-jasmonoyl)-S-isoleucine	phytohormone	1.44927	0.0063108	0.640262																				Agrocybenine	Alkaloids
						Ketopantoic acid		1.80011	0.0133603	-2.42736		Apiin	Flavonoids	1.36595	0.0318883	-1.37568		Desoxypeganine	Alkaloids	1.64469	0.0493382	0.555833		3-Hydroxy-4-methoxycinnamic acid;Isoferulic acid	Phenylpropanoids	1.33079	0.0494016	0.631428																				Anatabine	Alkaloids
												20-HETE	Fatty Acyls	1.67659	0.0406058	-1.84319		Zingerone	Phenols	1.84038	0.0172911	0.5538		Octyl Gallate	Phenols	1.45992	0.0245245	0.59468																				ADP	Purine nucleotides
												Daphnoretin	Coumarins	2.00997	0.0495244	-1.99116		N'-Formylkynurenine	Amino acid and derivatives	1.69529	0.042452	0.550402		L-Pipecolic acid;Pipecolic acid;(2E)-Decenoyl-ACP	Amino acid and derivatives;Carboxylic acids and derivatives	1.42237	0.0228859	0.586365																				1,3-Diphenyl-2-propen-1-one;Chalcone	Flavonoids
												13(S)-HPOT	Fatty acyls	2.16959	0.0385686	-2.04668		Nicotinic acid	Nicotinic acid derivatives	1.6583	0.0435831	0.512997		L-Aspartic acid	Amino acid and derivatives;amino acids	1.35771	0.0219671	0.548621																				Ketopantoic acid
												Cannabinol	Phenols	2.05783	0.0300516	-2.15651		N-Acetyl-L-glutamic acid	Amino acid and derivatives	1.70123	0.0433805	0.474427		N-(p-Hydroxyphenethyl)actinidine	Phenols	1.55269	0.00138744	0.539032																				Baicalin	flavonoids
																		N-((-)-jasmonoyl)-S-isoleucine	phytohormone	1.74527	0.0308604	0.468041		D-Xylulose	Carbohydrates	1.45997	0.00898398	0.516581																				3-Methy-L-histidine	amino acids
																		D-Proline	Carboxylic acids and derivatives	1.92391	0.00480769	0.467325		Lumichrome	Alkaloids	1.4023	0.0317548	0.497588																				Indole-3-acetic acid	phytohormone
																		Proline;L-Proline	Amino acid and derivatives;amino acids	1.92391	0.00480769	0.467325		Indole-3-acetic acid	phytohormone	1.50928	0.00539982	-0.511739																				Phenol	Phenols
																		Sinapyl alcohol	Hydroxycinnamoyl derivatives	1.8599	0.0149095	0.392394		Pyridoxine	Vitamins	1.55049	0.0032272	-0.690897																				beta-Asarone	Phenylpropanoids
																		N1-Methyl-2-pyridone-5-carboxamide	Pyridines and derivatives	2.02572	0.00135145	0.374001		beta-Alanine	amino acids	1.47476	0.00859003	-0.730604																				Hyperoside	flavonoids
																		2'-O-Methyladenosine	Purine nucleosides	1.93146	0.00628821	0.150491		1-Phenylethanol	Phenols	1.45931	0.0138518	-0.840352																				Mangostanol	Xanthones
																		Lubiprostone	Fatty Acyls	1.77965	0.0279688	-0.549303		Levamisole	Imidazothiazoles	1.46612	0.00475384	-1.17254																				Strychnine	Alkaloids
																		Salsolinol	Tetrahydroisoquinolines	1.57765	0.0485534	-0.573022		4-Methylbenzaldehyde	Benzene and substituted derivatives	1.39786	0.041872	-1.17753																				Uracil	Nucleotide and their derivates
																		Indole-3-acetic acid	phytohormone	1.80191	0.0337841	-0.693051		Shikonin	Quinones	1.3931	0.031932	-1.26806
																		Podophyllotoxin	Lignans	1.75538	0.0447652	-0.746392		3-Methy-L-histidine	amino acids	1.45518	0.035175	-1.34109
																		Hypotaurine	Alkaloids	1.77392	0.0493612	-0.752685		Norwogonin	Flavonoids	1.38412	0.0216842	-1.34172
																		13(S)-HPOT	Fatty acyls	1.81406	0.0485505	-0.852318		4'-Demethylpodophyllotoxin	Lignans	1.38232	0.040551	-1.39405
																		Guggulsterone E&Z	Steroids	1.61504	0.0349019	-0.996		Strychnine	Alkaloids	1.53433	0.00155712	-1.90026
																		Pelargonidin-3-O-glucoside	Flavonoids	1.81747	0.0423181	-1.02841		Vitexin	flavonoids	1.25347	0.041553	-2.03809
																		Cedeodarin	Flavonoids	1.65605	0.0448841	-1.53186		Hyperoside	flavonoids	1.52966	0.000465615	-2.05938
																		Nodakenin	Coumarins	1.81231	0.00959685	-1.60507		Schisandrol A	Lignans	1.23318	0.0401467	-2.42414
																		Fulvine	Alkaloids	1.40651	0.0314294	-1.81422		1,5,6-Trihydroxyxanthone	Xanthones	1.4012	0.00140453	-2.80197
																		Amentoflavone	flavonoids	2.05952	0.0227924	-3.67493		Maltotetraose	Carbohydrates	1.57202	0.0428807	-3.08045
																								Ketopantoic acid		1.45316	0.000382873	-3.12902
																								Isovitexin	Flavonoids	1.59	0.0298634	-4.481
																								4-Hydroxyglucobrassicin	Miscellaneous	1.60314	0.0312586	-4.79974
[truncated: 3 more columns]
