# Supplementary material for: Comparative physiological and metabolomic analyses reveal that Fe3O4 and ZnO nanoparticles alleviate Cd toxicity in tobacco
Source: J Nanobiotechnology. 2022 Jun 27;20:302. doi: 10.1186/s12951-022-01509-3 (PMC9235244; doi:10.1186/s12951-022-01509-3)
Supplement: Supplementary file 3 — Additional file 3: Table S2. The differentially accumulated metabolites in the leaves of ‘Yunyan 87’ ( Nicotiana tabacum) seedlings. [file 12951_2022_1509_MOESM3_ESM.xlsx]

## Sheet: Sheet1
Table S2. The differentially accumulated metabolites in the leaves of ‘Yunyan 87’ ( Nicotiana tabacum) seedlings
Compound name	CLASS	VIP	P-VALUE	log2 FC (CK vs Cd)		Compound name	CLASS	VIP	P-VALUE	log2 FC (CK vs FeNP)		Compound name	CLASS	VIP	P-VALUE	log2 FC (CK vs FeNP_Cd)		Compound name	CLASS	VIP	P-VALUE	log2 FC (CK vs Fe)		Compound name	CLASS	VIP	P-VALUE	log2 FC (CK vs Fe_Cd)		Compound name	CLASS	VIP	P-VALUE	log2 FC (CK vs ZnNP)		Compound name	CLASS	VIP	P-VALUE	log2 FC (CK vs ZnNP_Cd)		Compound name	CLASS	VIP	P-VALUE	log2 FC (CK vs Zn)		Compound name	CLASS
Cynarin;1,5-Dicaffeoylquinic acid	Organic acids	1.99757	0.0208995	6.65069		CYS-GLY;Cysteinylglycine	Amino acid and derivatives	2.11483	0.0319492	7.93311		CYS-GLY;Cysteinylglycine	Amino acid and derivatives	2.00497	0.00432002	8.1241		Cynarin;1,5-Dicaffeoylquinic acid	Organic acids	2.12896	0.0445038	7.02388		Ethyl isovalerate	Miscellaneous	1.91354	0.0235439	3.59024		Ginkgolic acid C15:1	Phenols	1.73202	0.0394374	1.37566		Cynarin;1,5-Dicaffeoylquinic acid	Organic acids	2.01692	0.0246415	6.74657		Isorhamnetin	flavonoids	1.75076	0.00772232	2.24721		CYS-GLY;Cysteinylglycine	Amino acid and derivatives
Isorhamnetin	flavonoids	1.78786	0.000370779	3.63434		Ethyl isovalerate	Miscellaneous	2.07017	0.0355083	3.27575		Cynarin;1,5-Dicaffeoylquinic acid	Organic acids	1.96416	0.0298421	6.74864		Isosakuranetin	flavonoids	2.09851	0.000445962	2.11356		L-Gulose	Carbohydrates	1.89268	0.0300357	3.36575		Tacrolimus	Alkaloids	1.83625	0.0309686	1.22458		Isorhamnetin	flavonoids	1.73561	0.00544166	3.05413		(+)-Lyoniresinol 9'-O-glucoside	Lignans	2.08933	0.0218902	1.57235		Cynarin;1,5-Dicaffeoylquinic acid	Organic acids
Geniposide	Iridoids	1.83739	0.0293231	3.00528		Ketopantoic acid		2.01894	0.00528032	2.32137		Tricetin	Flavonoids	1.98861	4.23804e-05	4.54127		Ginkgolic acid C15:1	Phenols	1.79525	0.0372627	1.78765		5-O-Caffeoylshikimic acid	Phenylpropanoids	1.84122	0.00949848	2.80982		Glutathione oxidized	Amino acid and derivatives	1.90086	0.0205461	1.08689		Cyanidin 3-rutinoside;Biorobin	Flavonoids	1.54922	0.0205865	2.41269		Lupenone	Triterpenoids	2.08589	0.0169698	1.49832		Pyridoxamine 5'-phosphate	Pyridines and derivatives
Muramic acid	Organooxygen compounds	1.79981	0.0201995	2.96639		Guanosine 3',5'-cyclic monophosphate	Nucleotide and their derivates	1.66552	0.0344383	2.28576		Isorhamnetin	flavonoids	1.72886	0.00150685	3.32192		5(S)-HPETE	Fatty Acyls	1.97466	0.0203762	1.56569		Hesperetin	flavonoids	1.65572	0.0313027	2.77075		Eicosapentaenoic acid	Fatty Acyls	2.02851	0.0147781	1.00012		Rutin	flavonoids	1.99073	0.000348155	1.85517		Sesartemin	Lignans	1.94355	0.0234996	1.39973		Tricetin	Flavonoids
L-Gulose	Carbohydrates	1.99021	0.000263631	2.81957		Glutathione	Amino acid and derivatives	1.66873	0.0273961	2.23906		Muramic acid	Organooxygen compounds	1.77799	0.00294005	2.74854		beta-Cryptoxanthin	Miscellaneous	2.01027	0.0254504	1.41514		Cyanidin 3-rutinoside;Biorobin	Flavonoids	1.47551	0.00734193	2.66934		Angelicin	Phenylpropanoids	2.19468	0.00105057	0.965159		Diosmetin	Flavonoids	2.0441	9.61436e-06	1.7568		alpha-Peltatin	Lignans	1.55675	0.0384512	0.999073		Isorhamnetin	flavonoids
Cyanidin 3-rutinoside;Biorobin	Flavonoids	1.52754	0.0146782	2.38388		4-Guanidinobutyric acid	Organic acids	1.87535	0.0125289	1.87523		Lumichrome	Alkaloids	1.94411	0.0468293	2.49049		Anwulignan	Lignans	1.69352	0.0279472	1.3587		5(S)-HPETE	Fatty Acyls	1.84818	0.0161688	2.37494		Deguelin	Flavonoids	1.77192	0.0452159	0.894863		Kaurenoic acid	Diterpenoids	1.91774	0.0128393	1.71507		L-Citruline;L-Citrulline	Amino acid and derivatives;amino acids	2.152	0.00577636	0.863801		Muramic acid	Organooxygen compounds
Quercetin	Flavonoids	1.75493	0.0370807	2.3463		Matrine	Alkaloids	1.73696	0.0311772	1.60115		Isovitexin	Flavonoids	1.58174	0.0493042	1.8997		Officinalisinin I	Steroids and steroid derivatives	1.56773	0.0424187	1.27222		Cynaroside	flavonoids	1.51023	0.012389	2.36753		Streptomycin	Organooxygen compounds	2.11966	0.00952139	0.673173		Rosmarinine	Alkaloids	1.80205	0.0328245	1.67191		8-Gingerol;8-GINGEROL	Phenols	2.09666	0.0100782	0.796475		Quercetin	Flavonoids
Cucurbitacin A	Triterpenoids	1.77559	0.0377341	2.33249		Genkwanin	Flavonoids	1.73576	0.0174232	1.38439		N6-Acetyl-L-lysine	Amino acid and derivatives	1.76442	0.0105916	1.89385		Nicotinic acid adenine dinucleotide;NAD	nicotinic	2.09723	0.00385721	1.22268		N6-Acetyl-L-lysine	Amino acid and derivatives	1.64034	0.0423254	1.92839		L-Arginine	Amino acid and derivatives;amino acids	1.9769	0.0389699	0.612122		4-Methyl-5-thiazoleethanol	Azoles	2.01191	0.000685319	1.65882		Nicotinic acid adenine dinucleotide;NAD	Nucleotide and their derivates	2.00484	0.0225251	0.752904		4,4'-Methylenediphenol	Phenols
Limonin	Triterpenoids	1.9055	0.00614163	2.27177		4-Methyl-5-thiazoleethanol	Azoles	1.91548	0.02715	1.35572		Quercetin	Flavonoids	1.65688	0.0407586	1.88978		17a-Hydroxypregnenolone	Steroids and steroid derivatives	1.75563	0.0458453	1.21087		Abietic acid	Diterpenoids	1.8237	0.0035863	1.83201		Dhurrin	Alkaloids	1.86023	0.0497466	0.583035		Proline betaine	Carboxylic acids and derivatives	1.36779	0.0483325	1.48793		L-Phenylalanine;D-(+)-Phenylalanine;DL-Phenylalanine	Amino acid and derivatives;Phenols;amino acids	1.77293	0.0401793	0.700282		Cyanidin 3-rutinoside;Biorobin	Flavonoids
Cynaroside	flavonoids	1.56267	0.00772266	2.22115		L-Homoglutamic acid	Amino acid and derivatives	1.84645	0.0241619	1.34219		Galactinol	Organooxygen compounds	1.91507	0.00521929	1.63609		Resokaempferol	Flavonoids	1.86944	0.0116655	1.19311		Abrine	Alkaloids	1.69552	0.0347373	1.81294		L-Homoserine	Amino acid and derivatives	2.1754	0.00204222	0.424022		Silibinin	flavonoids	1.82405	0.0210581	1.43254		Leucodopachrome	Indoles and derivatives	1.98802	0.0233482	0.637755		Cynaroside	flavonoids
Silibinin	flavonoids	1.90959	0.015649	2.2138		Serpentine	Alkaloids	1.83257	0.0140088	1.26401		Stachyose	Organooxygen compounds	1.69525	0.0233969	1.54381		Rosmarinine	Alkaloids	1.91054	0.00820515	1.12958		Pedalitin	Flavonoids	1.60361	0.0457406	1.73906		L-Threonine	Amino acid and derivatives;amino acids	2.1754	0.00204222	0.424022		Kaempferol-3-O-rutinoside	flavonoids	1.89395	0.00730588	1.34556		4-Methylumbelliferyl acetate	Coumarins	1.77871	0.0388133	0.625238		Vindoline	Alkaloids
Kaurenoic acid	Diterpenoids	1.94885	0.0160097	2.1747		Cimifugin	Flavonoids	1.85465	0.0112773	1.2128		D-Glutamine	Carboxylic acids and derivatives	1.8801	0.0125785	1.53141		S-Adenosylmethionine	Amino acid and derivatives	2.12428	0.00150228	0.996281		Platyphylline	Alkaloids	1.43956	0.0266922	1.69558		Furfuryl acetate	Miscellaneous	2.08709	0.00988518	0.386734		Eriodictyol	flavonoids	1.77898	0.00497392	1.28844		Talatisamine	Alkaloids	1.92683	0.0256111	0.624672		N6-Acetyl-L-lysine	Amino acid and derivatives
Purine	Nucleotide and their derivates	1.5154	0.0340071	2.03658		Cytisine	Alkaloids	1.76743	0.0447214	1.17858		L-Lysine;L-Glutamine	Amino acid and derivatives;amino acids	1.8801	0.0125785	1.53141		N1-Methyl-2-pyridone-5-carboxamide	Pyridines and derivatives	1.77695	0.0373081	0.970219		Guggulsterone E&Z	Steroids	1.79762	0.0243573	1.65734		3-Hydroxypicolinic acid	Pyridines and derivatives	1.88172	0.0456706	-0.543979		Cedrelone;Isomangiferin	Triterpenoids;Xanthones	1.73525	0.0432016	1.27066		L-Homoserine	Amino acid and derivatives	2.05103	0.0154212	0.519871		Kaurenoic acid	Diterpenoids
N6-Acetyl-L-lysine	Amino acid and derivatives	1.76526	0.0123926	1.78476		Trigonelline	Alkaloids	1.76486	0.032311	1.16574		Eicosapentaenoic acid	Fatty Acyls	1.7492	0.0412877	1.50585		6''-O-Acetylglycitin	Flavonoids	1.94911	0.0365492	0.879481		Apiin	flavonoids	1.86615	0.00690725	1.63223		gamma-Diasarone	Lignans	1.89963	0.0214207	-0.635603		L-Arginine	Amino acid and derivatives;amino acids	1.98872	0.0337825	1.26895		L-Threonine	Amino acid and derivatives;amino acids	2.05103	0.0154212	0.519871		2-Benzal-4-hydroxyacetophenone	Flavonoids
Rutin	flavonoids	1.93178	0.00378512	1.5816		Ambrox	Diterpenoids	1.8925	0.0196455	1.0465		Strychnine	Alkaloids	1.59642	0.035607	1.47991		Schisandrol A	Lignans	1.85292	0.033443	0.876624		Rutin	flavonoids	1.85309	0.0006192	1.57644		1-O-Caffeoylglucose	Carbohydrates	2.07281	0.0171618	-0.722413		Cinnamyl cinnamate	Phenylpropanoids	1.89124	0.0263084	1.26274		9,10-DHOME	Fatty Acyls	1.81173	0.0440167	0.303037		Rutin	flavonoids
Jervine	Alkaloids	1.94747	0.000643793	1.48968		Broussonin C	Phenols	1.74037	0.0496795	0.935535		Rutin	flavonoids	1.86713	0.00547556	1.40999		Lycorine	Alkaloids	1.80873	0.026914	0.874725		Dihydrokavain	Phenols	1.90515	0.000930243	1.52855		Acetamide	Alkaloids	1.87849	0.0449922	-0.793299		trans-4-Hydroxy-L-proline;4-Hydroxyproline	Amino acid and derivatives;amino acids	1.73845	0.0436518	1.24103		Phosphoric acid	Organic acids	1.99097	0.0172043	0.268831		Diosmetin	Flavonoids
Diosmetin	Flavonoids	1.92362	0.0144856	1.41568		Taraxerol;Pseudotaraxasterol	Triterpenoids	1.69639	0.0438492	0.934684		Anthranilic acid	Benzoic acid derivatives	1.83485	0.00772783	1.30736		Cinnamyl cinnamate	Phenylpropanoids	1.8729	0.031556	0.825537		Rosmarinine	Alkaloids	1.74076	0.0239166	1.52375		Anatabine	Alkaloids	1.9246	0.0419253	-0.857548		L-Citruline;L-Citrulline	Amino acid and derivatives;amino acids	2.01256	0.00271285	1.2306		1-Naphthylacetic acid	Phytohormones	1.78123	0.0469958	-0.402318		Delphinidin-3-O-glucoside;Isoquercitrin	Flavonoids
Cinnamyl cinnamate	Phenylpropanoids	1.88897	0.0224475	1.35052		Metanephrine	Phenols	1.91953	0.0223987	0.931892		1,2,5,6-Tetrahydro-4H-pyrrolo[3,2,1-ij]quinolin-4-one	Quinolines and derivatives	1.86211	0.00259921	1.29639		Psychosine	Sphingolipids	1.98163	0.0185713	0.807158		Phloretin	flavonoids	1.61275	0.0361026	1.52156		Dalbergin	Coumarins	2.00364	0.011381	-0.876395		Delphinidin-3-O-glucoside;Isoquercitrin	Flavonoids	1.69292	0.0400888	1.20403		Pentadecanoic acid	Fatty Acyls	2.01768	0.0154438	-0.414058		Isoquercitrin	flavonoids
Anthranilic acid	Benzoic acid derivatives	1.8221	0.0200349	1.33195		Rosmarinine	Alkaloids	1.72181	0.0228917	0.875056		Diallyl disulfide	Miscellaneous	1.90029	0.00810582	1.25529		Farrerol	Flavonoids	1.67554	0.0451544	0.727407		Eriodictyol	flavonoids	1.65065	0.0268546	1.47679		Chavicol	Phenols	2.20326	0.000978221	-0.916851		Isoquercitrin	flavonoids	1.69292	0.0400888	1.20403		Phosphorylcholine	Cholines	1.95218	0.0402305	-0.608163		NG,NG-Dimethylarginine dihydrochloride	Carboxylic acids and derivatives
L-Carnitine	Organonitrogen compounds	1.89112	0.00924486	1.30932		3-Oxoadipic acid	Keto acids and derivatives	1.97404	0.00288066	0.79376		L-Arginine	Amino acid and derivatives;amino acids	1.96053	0.018808	1.19244		Furfuryl acetate	Miscellaneous	2.1348	0.000714066	0.656074		Ambrox	Diterpenoids	1.79919	0.0204034	1.45084		Tryptamine	Tryptamine derivatives	1.87001	0.0426768	-0.934915		Lactulose	Organooxygen compounds	1.7804	0.0326602	1.15419		7,8-Dihydroxyflavone	Flavonoids	1.84019	0.0436323	-0.66872		Kojibiose	Fatty Acyls
2-Benzal-4-hydroxyacetophenone	Flavonoids	1.38616	0.0451389	1.30249		5-(3-Pyridyl)-2-hydroxytetrahydrofuran	Pyridines and derivatives	1.67552	0.0413021	0.773841		Sakuranetin	Flavonoids	1.90272	0.00703879	1.17518		N-(p-Hydroxyphenethyl)actinidine	Phenols	2.03422	0.0104751	0.649861		Cajanol	Isoflavonoids	1.59972	0.0142931	1.42745		Kaempferol	Flavonoids	2.12619	0.0098775	-0.956484		Turanose	Fatty Acyls	1.7804	0.0326602	1.15419		Cantharidin	Monoterpenoids	1.93182	0.0185417	-0.69036		Urocanic acid	Azoles
4-Methyl-5-thiazoleethanol	Azoles	1.83905	0.035945	1.30173		L-Homoserine	Amino acid and derivatives	2.09686	9.09304e-05	0.595383		Kaurenoic acid	Diterpenoids	1.87039	0.00195232	1.1608		Lupenone	Triterpenoids	1.89421	0.020699	0.645884		NG,NG-Dimethylarginine dihydrochloride	Carboxylic acids and derivatives	1.82802	0.00070632	1.37918		Adenosine 3'-monophosphate	Nucleotide and their derivates	1.88641	0.048956	-0.992045		Anthranilic acid	Benzoic acid derivatives	1.83159	0.0132486	1.13284		Anabasine	Alkaloids	1.93935	0.0436357	-0.74286		Kaempferol-3-O-rutinoside	flavonoids
Angelicin	Phenylpropanoids	1.9032	0.0196157	1.28732		L-Threonine	Amino acid and derivatives;amino acids	2.09686	9.09304e-05	0.595383		7-Hydroxyflavone	Flavonoids	1.88403	0.00324097	1.1253		L-Ornithine	Amino acid and derivatives;amino acids	1.83087	0.0448864	0.638288		Anwulignan	Lignans	1.49304	0.0488805	1.37849		Demethoxycapillarisin	Flavonoids	1.85492	0.039477	-1.07066		DL-Alanine;L-Alanine	Amino acid and derivatives;amino acids	1.79432	0.00560579	1.12334		Kaempferol	Flavonoids	2.04825	0.0187946	-0.754378		Phytanic acid	Lipids
Dihydromyricetin	flavonoids	1.36793	0.0398373	1.23703		isoliquiritigenin	flavonoids	1.81944	0.0370423	0.589204		Delphinidin-3-O-glucoside;Isoquercitrin	Flavonoids	1.65721	0.0319711	1.12282		Arachidonic acid	Fatty Acyls	1.92792	0.0217991	0.578112		D-Glutamine	Carboxylic acids and derivatives	1.83809	0.00341539	1.34541		Methyl hesperidin	Flavonoids	1.9333	0.0491376	-1.11319		Riboflavine	Vitamins	1.77001	0.0254231	1.11631		Lucidin	Anthraquinones	1.98711	0.0139588	-0.776827		Methyl caffeate acid	Phenylpropanoids
Deoxycorticosterone	Steroids and steroid derivatives	1.50419	0.0480867	1.23153		L-Arginine	Amino acid and derivatives;amino acids	1.82134	0.0494194	0.586385		Isoquercitrin	flavonoids	1.65721	0.0319711	1.12282		Metanephrine	Phenols	1.88682	0.0395435	0.562011		L-Lysine;L-Glutamine	Amino acid and derivatives;amino acids	1.83809	0.00341539	1.34541		Glabridin	flavonoids	1.77377	0.0197363	-1.1483		Diallyl disulfide	Miscellaneous	1.94811	0.0047793	1.08542		Scutellarein	Flavonoids	1.94603	0.0325456	-0.840401		3,4-Dihydrocoumarin	Coumarins
Ascorbic acid	Vitamins	2.00683	0.000483801	1.2125		4-Aminobutyric acid	amino acids	1.73743	0.0484402	0.491537		Urocanic acid	Azoles	1.88984	0.00804269	1.11305		N,N-Dimethylaniline	Organonitrogen compounds	1.78864	0.0355821	0.528416		Homoferreirin	Flavonoids	1.64353	0.049467	1.34095		N2-gamma-Glutamylglutamine	Carboxylic acids and derivatives	1.77758	0.0333379	-1.20006		7-Hydroxyflavone	Flavonoids	1.94477	0.00126429	1.07932		N2-gamma-Glutamylglutamine	Carboxylic acids and derivatives	1.93759	0.0217897	-1.07881		D-Glutamine	Carboxylic acids and derivatives
L-Theanine	Amino acid and derivatives	1.80331	0.0383499	1.20307		N-Acetyl-L-glutamate 5-semialdehyde	Carboxylic acids and derivatives	2.05133	0.00211703	-0.495491		NG,NG-Dimethylarginine dihydrochloride	Carboxylic acids and derivatives	1.7773	0.00715483	1.02793		Taraxasterone	Triterpenoids	2.01285	0.00832256	-0.398976		Etoposide	Lignans	1.57192	0.0453954	1.32274		Eupatolide	Sesquiterpenoids	2.14518	0.00402946	-1.58947		Levonorgestrel	Steroids and steroid derivatives	1.74472	0.0231833	1.07924		Safflor Yellow A	Chalcones	1.74834	0.0461157	-1.37585		L-Lysine;L-Glutamine	Amino acid and derivatives;amino acids
(+)-Abscisic acid	phytohormone	1.71951	0.0317636	1.16301		Dalbergin	Coumarins	1.65339	0.0483922	-0.747929		7-Methylguanine	Imidazopyrimidines	1.71212	0.0383698	1.02462		Mannose 6-phosphate	Organooxygen compounds	1.71203	0.0473784	-0.432123		Astragalin	flavonoids	1.40389	0.0401922	1.28691		Apiin	flavonoids	2.22152	0.0248767	-1.76192		D-Glutamine	Carboxylic acids and derivatives	1.88247	0.00755754	1.01134		Methyl hesperidin	Flavonoids	1.77795	0.0418429	-1.48843		Anthranilic acid	Benzoic acid derivatives
Erythritol	Miscellaneous	1.81623	0.019945	1.11945		Veraguensin	Lignans	1.85047	0.0298811	-0.811588		5-(3-Pyridyl)-2-hydroxytetrahydrofuran	Pyridines and derivatives	1.60943	0.045277	0.903009		D-alpha-Aminobutyric acid	Carboxylic acids and derivatives	1.85988	0.0466585	-0.661287		Naringenin chalcone	Flavonoids	1.85502	0.00352556	1.27799		Uridine 5'-monophosphate	Nucleotide and their derivates	2.217	0.0168909	-4.47381		L-Lysine;L-Glutamine	Amino acid and derivatives;amino acids	1.88247	0.00755754	1.01134		Butin;2'-Hydroxydihydrodaidzein	Flavonoids;Isoflavonoids	2.06376	0.0124736	-1.66831		Homobaldrinal	Miscellaneous
NG,NG-Dimethylarginine dihydrochloride	Carboxylic acids and derivatives	1.77547	0.020705	1.09913		Inositol	Organooxygen compounds	1.78196	0.0418116	-0.846325		(+)-Lyoniresinol 9'-O-glucoside	Lignans	1.81056	0.0111976	0.871251		Cantharidin	Monoterpenoids	1.77503	0.0392689	-0.671812		Kaurenoic acid	Diterpenoids	1.81315	0.00262268	1.24279								Aminomalonic acid	Organic acids	1.90167	0.00668719	0.971813		Carbendazim	Benzimidazoles	1.91458	0.0433266	-1.82759		Enoxacin	Diazanaphthalenes
Kaempferol-3-O-rutinoside	flavonoids	1.84825	0.00493545	1.08506		3-(4-Hydroxyphenyl)-1-propanol	Phenylpropanoids	1.75784	0.0483214	-0.905235		3-Methy-L-histidine	amino acids	1.92911	0.00303958	0.869753		Eupatolide	Sesquiterpenoids	1.9127	0.0211403	-0.86883		Kaempferol-3-O-rutinoside	flavonoids	1.78056	0.00387254	1.24015								Scopolin	Phenylpropanoids	1.82649	0.035159	0.95695		Isorhamnetin-3-O-nehesperidine	flavonoids	1.87908	0.0193198	-2.06769		Picrasin B	Diterpenoids
Kojibiose	Fatty Acyls	1.87263	0.0260966	1.07842		Kaurenoic acid	Diterpenoids	1.86536	0.0339068	-0.941608		Sphondin	Coumarins	1.56298	0.0314834	0.852252		Cassiaside B	Phenols	1.6252	0.0432846	-0.90848		Boldione	Steroids and steroid derivatives	1.70807	0.0278714	1.23486								L-Homoserine	Amino acid and derivatives	1.98416	0.00552445	0.932618		Limonexic acid	Triterpenoids	1.87381	0.0406135	-2.26381		L-Citruline;L-Citrulline	Amino acid and derivatives;amino acids
Sakuranetin	Flavonoids	1.87332	0.0181426	1.05012		Harmaline	Alkaloids	1.66429	0.0463431	-0.976767		L-Homoserine	Amino acid and derivatives	1.88614	0.0115147	0.834738		(S)-Actinidine	Pyridines and derivatives	1.84923	0.0370454	-0.92317		Methyl tanshinonate	Diterpenoids	1.81392	0.00290412	1.23009								L-Threonine	Amino acid and derivatives;amino acids	1.98416	0.00552445	0.932618		g-Strophanthin	Steroids and steroid derivatives	1.70483	0.028279	-2.46768		Pachymic acid	Triterpenoids
5(S)-HPETE	Fatty Acyls	1.69658	0.0370439	1.04026		Adenosine 3'-monophosphate	Nucleotide and their derivates	1.82339	0.039475	-1.05026		L-Threonine	Amino acid and derivatives;amino acids	1.88614	0.0115147	0.834738		1-O-Caffeoylglucose	Carbohydrates	1.88287	0.016646	-1.22161		Urocanic acid	Azoles	1.78995	0.0247787	1.21224								N1-Methyl-4-pyridone-5-carboxamide	Pyridines and derivatives	1.67243	0.0289835	0.910955								Diallyl disulfide	Miscellaneous
1,2,5,6-Tetrahydro-4H-pyrrolo[3,2,1-ij]quinolin-4-one	Quinolines and derivatives	1.81759	0.0128222	1.03958		Allopregnanolone	Steroids and steroid derivatives	1.91885	0.0154595	-1.21319		Itaconic acid	Fatty Acyls	1.84062	0.00408708	0.828395		Adenosine 3'-monophosphate	Nucleotide and their derivates	1.85513	0.0390666	-1.22268		(1R)-(-)-Menthyl acetate	Monoterpenoids	1.87127	0.00341558	1.16367								Methyl tanshinonate	Diterpenoids	1.70177	0.0446521	0.851876								1-Caffeoylquinic acid	Phenylpropanoids
Tacrolimus	Alkaloids	1.5598	0.0435094	0.964569		Farrerol	Flavonoids	1.87894	0.0344067	-1.34771		L-Phenylalanine;D-(+)-Phenylalanine;DL-Phenylalanine	Amino acid and derivatives;Phenols;amino acids	1.64589	0.0306207	0.816803		Safrole	Benzodioxoles	1.76318	0.0494592	-1.44435		Acacetin	Flavonoids	1.73858	0.00586276	1.14117								5-(3-Pyridyl)-2-hydroxytetrahydrofuran	Pyridines and derivatives	1.68951	0.0257248	0.846437								Cinnamyl cinnamate	Phenylpropanoids
Enoxacin	Diazanaphthalenes	1.50851	0.0480472	0.949198		Glycyrrhetic acid 3-O-mono-beta-D-glucuronide	Triterpenoids	1.96418	0.00892096	-1.37811		Deethylatrazine	Triazines	1.64764	0.0355456	0.813772		Cheilanthifoline	Miscellaneous	2.05071	0.0105845	-2.23325		4-Methyl-5-thiazoleethanol	Azoles	1.83869	0.00417536	1.1409								4-Aminobutyric acid	amino acids	1.77371	0.0387551	0.81927								Tetrahymanol	Triterpenoids
Naringenin chalcone	Flavonoids	1.77648	0.0335814	0.898542		Cassiaside B	Phenols	1.83284	0.00381983	-1.39389		p-Coumaryl alcohol	Phenylpropanoids	1.79548	0.0105795	0.791298		Glabridin	flavonoids	1.74574	0.00484456	-2.30442		Sesamin	Lignans	1.5762	0.0319929	1.10627								Sakuranetin	Flavonoids	1.86264	0.0202522	0.81616								7-Hydroxyflavone	Flavonoids
N,N-Dimethylaniline	Organonitrogen compounds	1.77789	0.037682	0.897787		Gentioflavin	Alkaloids	1.78304	0.033156	-1.45923		L-Histidine	Amino acid and derivatives;amino acids	1.84371	0.0179561	0.749807		3,4-Dihydroxymandelic acid	Phenols	1.83816	0.00757919	-3.33989		Trioxsalen	Coumarins	1.5655	0.0232707	1.08799								Sucrose	Carbohydrates	1.69512	0.0388935	0.813501								Levonorgestrel	Steroids and steroid derivatives
beta-Cryptoxanthin	Miscellaneous	1.72634	0.0413891	0.85577		Spinasaponin A	Prenol lipids	1.62872	0.0293082	-1.51025		Salsolinol	Tetrahydroisoquinolines	1.80799	0.0103059	0.741074								7-Hydroxyflavone	Flavonoids	1.75271	0.0185154	1.072								Neoglycyrol	Coumarins	1.81467	0.0184526	0.803442								L-Theanine	Amino acid and derivatives
Taraxasterone	Triterpenoids	1.92594	0.00946726	0.854175		Lubiprostone	Fatty Acyls	1.56154	0.0223087	-1.70415		Betaine aldehyde	Organonitrogen compounds	1.84437	0.010498	0.740996								Garbanzol	Flavonoids	1.76546	0.017547	1.0541								Nicotinic acid adenine dinucleotide;NAD	Nucleotide and their derivates	1.82456	0.0277463	0.801197								Astragalin	flavonoids
Psychosine	Sphingolipids	1.93999	0.00395934	0.839414		Cheilanthifoline	Miscellaneous	1.70905	0.0288002	-1.87551		L-Theanine	Amino acid and derivatives	1.72177	0.0202987	0.733249								(-)-Maackiain	Flavonoids	1.57075	0.0328171	1.04003								S-Adenosylmethionine	Amino acid and derivatives	2.02131	0.000360494	0.792202								Sucrose	Carbohydrates
Lactulose	Organooxygen compounds	1.65713	0.0473407	0.794889		Sugiol	Diterpenoids	1.84852	0.0206113	-2.02187		Phloretic acid;Ethylparaben;3-(2-Hydroxyphenyl)propanoic acid	Phenols;Phenylpropanoic acids	1.65207	0.0434978	0.666055								Aurantio-obtusin	Anthraquinones	1.747	0.00688525	1.03912								Kojibiose	Fatty Acyls	1.99577	0.00111385	0.756357								Nicotinic acid adenine dinucleotide;NAD	Nucleotide and their derivates
Turanose	Fatty Acyls	1.65713	0.0473407	0.794889		2',3,5,7-Tetrahydroxyflavone	Flavonoids	1.96924	0.0195972	-2.02238		Undecanolactone	Miscellaneous	1.65461	0.0354997	0.661184								Diallyl disulfide	Miscellaneous	1.77914	0.0155286	1.03321								Pseudouridine 5'-phosphate	Organooxygen compounds	1.94376	0.00526009	0.716689								Lactulose	Organooxygen compounds
Picrasin B	Diterpenoids	1.56629	0.045147	0.775904		Uridine 5'-monophosphate	Nucleotide and their derivates	2.03939	0.00215806	-3.73917		Capsidiol	Prenol lipids	1.69397	0.0344977	0.561214								3-Methy-L-histidine	amino acids	1.88145	0.00330852	1.01192								L-Pipecolic acid	Amino acid and derivatives	1.83035	0.0225123	0.705145								Turanose	Fatty Acyls
Sucrose	Carbohydrates	1.70059	0.0305381	0.7268								L-Isoleucine;L-Leucine	Amino acid and derivatives	1.64979	0.0288777	0.56087								3-Oxoadipic acid	Keto acids and derivatives	1.78549	0.0147546	0.951385								Pyrrolidonecarboxylic acid	Carboxylic acids and derivatives	1.83035	0.0225123	0.705145								8-Gingerol;8-GINGEROL	Phenols
Furfuryl acetate	Miscellaneous	1.94749	0.0061462	0.713066								Pimelic acid	Fatty Acyls	1.80042	0.0229742	0.500129								Retinal;9-cis-Retinal	Prenol lipids	1.56791	0.0403201	0.918718								Itaconic acid	Fatty Acyls	1.71976	0.0323163	0.666652								Beta-D-Fructose 2-phosphate	Organooxygen compounds
7-Hydroxyflavone	Flavonoids	1.6736	0.0374677	0.581895								5-oxoproline	Amino acid and derivatives	1.71095	0.0254526	0.239881								Cinnamyl cinnamate	Phenylpropanoids	1.79556	0.00879385	0.875938								Undecanolactone	Miscellaneous	1.66692	0.0424029	0.62589								Deethylatrazine	Triazines
D-Proline	Carboxylic acids and derivatives	1.7445	0.0234366	0.571134								gamma-Diasarone	Lignans	1.70448	0.0328518	-0.248004								L-Citruline;L-Citrulline	Amino acid and derivatives;amino acids	1.90037	0.00109553	0.866417								N-(p-Hydroxyphenethyl)actinidine	Phenols	1.81895	0.0249554	0.601144								DL-Alanine;L-Alanine	Amino acid and derivatives;amino acids
Proline;L-Proline	Amino acid and derivatives;amino acids	1.7445	0.0234366	0.571134								Citreorosein	Anthraquinones	1.6742	0.0333117	-0.474236								4-Aminobutyric acid	amino acids	1.65668	0.0456134	0.862527								L-Isoleucine;L-Leucine	Amino acid and derivatives	1.72422	0.0232585	0.597098								Mitraphylline	Alkaloids
Citreorosein	Anthraquinones	1.75342	0.0476311	0.570417								Amabiline;Supinine	Alkaloids	1.69889	0.0269408	-0.513533								Kynurenic acid	Alkaloids	1.67176	0.0356682	0.810572								L-Histidine	Amino acid and derivatives;amino acids	1.88378	0.0116377	0.434605								Talatisamine	Alkaloids
L-Histidine	Amino acid and derivatives;amino acids	1.8216	0.0237102	0.5161								1-(alpha-Methyl-4-(2-methylpropyl)benzeneacetate)-beta-D-Glucopyranuronic acid	Organooxygen compounds	1.71317	0.0292858	-0.570832								N1-Methyl-4-pyridone-5-carboxamide	Pyridines and derivatives	1.53902	0.0279516	0.796636								L-Ornithine	Amino acid and derivatives;amino acids	1.83936	0.0167514	0.397494								Phenethyl alcohol;2-Phenylethanol	Phenols
Pimelic acid	Fatty Acyls	1.8692	0.0107632	0.276696								Phosphoric acid	Organic acids	1.88878	0.00431177	-0.590674								alpha-D-Glucose;D-Tagatose	Carbohydrates;Organooxygen compounds	1.56644	0.0340085	0.773952								Pimelic acid	Fatty Acyls	1.68869	0.0465614	0.230206								Itaconic acid	Fatty Acyls
5-oxoproline	Amino acid and derivatives	1.76533	0.023607	0.267236								Phosphonoacetate	Organic acids	1.65772	0.0294795	-0.652323								Benzoylagmatine	0	1.74591	0.032339	0.74513								5-oxoproline	Amino acid and derivatives	1.67533	0.0436705	0.218323								Benzyl cinnamate	Phenylpropanoids
Agrocybenine	Alkaloids	1.6548	0.035937	-0.603781								Caryophyllene oxide	Sesquiterpenoids	1.70648	0.0246397	-0.671493								Sciadopitysin	Flavonoids	1.74053	0.0156237	0.744264								1-Methy-L-histidine	amino acids	1.71801	0.0432453	0.13934								Riboflavine	Vitamins
Nicotinic acid	Nicotinic acid derivatives	1.68305	0.0462492	-0.606248								Vasicinol	Alkaloids	1.74687	0.0114867	-0.810098								Itaconic acid	Fatty Acyls	1.67891	0.0257573	0.716994								1-Naphthylacetic acid	Phytohormones	1.7317	0.0319204	-0.243117								alpha-Hexylcinnamaldehyde	Phenols
Cassiaside B	Phenols	1.84247	0.00897168	-0.620407								Inositol	Organooxygen compounds	1.64616	0.0480167	-0.843582								Ginsenoside F3	Triterpenoids	1.69074	0.0176771	0.6407								Caryophyllene oxide	Sesquiterpenoids	1.75912	0.0381679	-0.397023								alpha-D-Glucose;D-Tagatose	Carbohydrates;Organooxygen compounds
2-Pentylfuran	Miscellaneous	1.78615	0.0176126	-0.643497								Myricanone	Phenols	1.67115	0.0344205	-0.844244								C-Veratroylglycol	Phenylpropanoids	1.66482	0.0138451	0.630771								Indole-3-acetic acid	phytohormone	1.97177	0.00415977	-0.477809								Phenylacetylglycine	Amino acid and derivatives
Phosphoric acid	Organic acids	1.80709	0.013478	-0.663111								Sinalbin	Miscellaneous	1.9467	0.00307726	-0.921887								N,N-Dimethylaniline	Organonitrogen compounds	1.66231	0.023694	0.626357								2-Pentylfuran	Miscellaneous	1.65322	0.0490521	-0.477885								1-O-Caffeoylglucose	Carbohydrates
Cinnamyl alcohol	Phenylpropanoids	1.74779	0.0151255	-0.762422								Cheilanthifoline	Miscellaneous	1.71727	0.0465879	-1.03568								Psychosine	Sphingolipids	1.73226	0.0243565	0.612437								Phosphoric acid	Organic acids	1.87848	0.00875591	-0.497629								Astaxanthin	Miscellaneous
Leiocarposide	Phenols	1.87394	0.0106036	-0.77385								Lutein	Prenol lipids	1.68813	0.0429037	-1.04692								Leucodopachrome	Indoles and derivatives	1.69177	0.0316803	0.601984								Gramine	Alkaloids	1.73691	0.0350517	-0.664672								3-Methy-L-histidine	amino acids
Cantharidin	Monoterpenoids	1.63437	0.0294634	-0.828427								Grossamide	Alkaloids	1.77173	0.0297461	-1.05643								L-Isoleucine;L-Leucine	Amino acid and derivatives	1.53594	0.0476356	0.580823								Cassiaside B	Phenols	1.5737	0.0405692	-0.780967								Ethyl trans-p-methoxycinnamate	Cinnamic acids and derivatives
3-(4-Hydroxyphenyl)-1-propanol	Phenylpropanoids	1.75255	0.0433172	-0.840249								Estradiol-17beta 3-sulfate	Sterol lipids	1.67068	0.0467008	-1.14025								Cinnamyl alcohol	Phenylpropanoids	1.80701	0.00977014	0.494009								Denudatine	Alkaloids	1.81585	0.0218647	-0.863195								5-Aminovaleric acid	Amino acid and derivatives
Lucidin	Anthraquinones	1.59553	0.027341	-0.888406								Butin;2'-Hydroxydihydrodaidzein	Flavonoids;Isoflavonoids	1.81088	0.0222247	-1.14085								Streptomycin	Organooxygen compounds	1.75885	0.0201873	0.46696								Ganoderic acid H	Triterpenoids	1.81634	0.0226014	-0.866902								Galactinol	Organooxygen compounds
(S)-Actinidine	Pyridines and derivatives	1.72498	0.0400294	-0.91215								Adenosine 3'-monophosphate	Nucleotide and their derivates	1.85664	0.0196713	-1.48426								L-Histidine	Amino acid and derivatives;amino acids	1.60263	0.0491683	0.361775								Vasicinol	Alkaloids	1.85618	0.0084321	-0.875078								Phosphoric acid	Organic acids
Sitostenone	Steroids and steroid derivatives	1.67698	0.0475423	-0.995248								Uridine 5'-monophosphate	Nucleotide and their derivates	1.31396	0.0304241	-1.55944								3,4,5-Trimethoxycinnamyl alcohol	Phenylpropanoids	1.86196	0.00347301	-0.253468								(S)-Actinidine	Pyridines and derivatives	1.67281	0.0451557	-0.903278								Cinnamyl alcohol	Phenylpropanoids
Denudatine	Alkaloids	1.90425	0.0105342	-1.00374								Allopregnanolone	Steroids and steroid derivatives	1.80483	0.0114619	-1.59155								Oxymorphone	Phenanthrenes and derivatives	1.88185	0.00162824	-0.292919								3-(4-Hydroxyphenyl)-1-propanol	Phenylpropanoids	1.6325	0.0469251	-1.03027								Mannose 6-phosphate	Organooxygen compounds
Phosphonoacetate	Organic acids	1.51515	0.0410826	-1.05418								Ganoderic acid H	Triterpenoids	1.97484	0.0199961	-2.09268								Astaxanthin	Miscellaneous	1.71198	0.0164671	-0.30898								Butin;2'-Hydroxydihydrodaidzein	Flavonoids;Isoflavonoids	1.76123	0.0320128	-1.1069								Cyanidin-3-O-rutinoside chloride	Flavonoids
Adenosine 3'-monophosphate	Nucleotide and their derivates	1.6653	0.046033	-1.14137								Lubiprostone	Fatty Acyls	1.66251	0.00847475	-2.25362								2-Pentylfuran	Miscellaneous	1.80754	0.00965771	-0.427923								Methyl hesperidin	Flavonoids	1.77502	0.0307033	-1.58914								(R)-Acetoin	Miscellaneous
Torachrysone 8-O-glucoside	Miscellaneous	1.66856	0.0292117	-1.18094								3,4-Dihydroxymandelic acid	Phenols	1.80894	0.00973501	-2.54018								Indole-3-acetic acid	phytohormone	1.77123	0.0114691	-0.488175								Phenylacetyl-L-glutamine	Amino acid and derivatives	1.73549	0.0368111	-1.73899								(S)-2,3,4,5-tetrahydropyridine-2-carboxylate;D-1-Piperideine-2-carboxylic acid	Carboxylic acids and derivatives;Pyridines and derivatives
Eupatolide	Sesquiterpenoids	1.91386	0.00741586	-1.18413																				Phosphoric acid	Organic acids	1.67222	0.0188982	-0.490961								1-Methyladenine	Nucleotide and their derivates	1.74852	0.0207727	-1.76391								Kaempferol	Flavonoids
Farrerol	Flavonoids	1.74763	0.0436625	-1.21764																				9,10-DHOME	Fatty Acyls	1.59084	0.0450941	-0.518595								Uridine 5'-monophosphate	Nucleotide and their derivates	2.03914	0.016966	-5.04899								Neoglycyrol	Coumarins
Ganoderic acid H	Triterpenoids	1.5962	0.0325605	-1.25287																				Alizarin 2-methyl ether;Palmitoleic acid	Anthraquinones;Fatty Acyls	1.55884	0.0342702	-0.627861																				3-(4-Hydroxyphenyl)-1-propanol	Phenylpropanoids
Catalpalactone	Sesquiterpenoids	1.96974	0.00615746	-1.3342																				Denudatine	Alkaloids	1.61554	0.0470747	-0.654712																				Notopterol	Coumarins
Lubiprostone	Fatty Acyls	2.02626	0.00638608	-4.38919																				(-)-Salsoline	Tetrahydroisoquinolines	1.80537	0.01373	-0.673115																				Scutellarein	Flavonoids
Uridine 5'-monophosphate	Nucleotide and their derivates	2.00101	0.0168582	-4.94021																				Mangiferin	Xanthones	1.51593	0.0429526	-0.802427																				2-Deoxyribose 5'-phosphate	Carbohydrates
																								Adenosine 3'-monophosphate	Nucleotide and their derivates	1.68893	0.0413746	-1.01625																				1-(alpha-Methyl-4-(2-methylpropyl)benzeneacetate)-beta-D-Glucopyranuronic acid	Organooxygen compounds
Compound name	CLASS	VIP	P-VALUE	log2 FC (Cd vs FeNP_Cd)		Compound name	CLASS	VIP	P-VALUE	log2 FC (Cd vs Fe_Cd)		Compound name	CLASS	VIP	P-VALUE	log2 FC (Cd vs ZnNP_Cd)		Compound name	CLASS	VIP	P-VALUE	log2 FC (Cd vs Zn_Cd)		Torachrysone 8-O-glucoside	Miscellaneous	1.48261	0.0389342	-1.04982																				Ganoderic acid H	Triterpenoids
DL-Tyrosine	Alkaloids	2.11065	7.03362e-05	5.25436		5-O-Caffeoylshikimic acid	Phenylpropanoids	1.93512	0.0432379	2.36237		Leukotriene F4	Fatty Acyls	1.9679	0.00651451	2.49507		Pyridoxamine 5'-phosphate	Pyridines and derivatives	2.01178	0.019033	5.4096		alpha-Cyperol;Alismol;Spathulenol	Prenol lipids;Sesquiterpenoids	1.65399	0.0463466	-1.39419																				Phosphonoacetate	Organic acids
L-Acetylcarnitine	Fatty Acyls	1.87305	0.024646	2.31979		11b-Hydroxyandrost-4-ene-3,17-dione	Steroids and steroid derivatives	1.71768	0.0471087	2.27805		Ganoderic acid N	Triterpenoids	2.05296	0.0219832	2.03288		Dihydrojasmonic Acid	phytohormone	2.01214	1.1087e-05	2.978		Eupatolide	Sesquiterpenoids	1.81345	0.00555811	-1.40049																				2-Hydroxy-3-(4-hydroxyphenyl)propenoic acid	Benzene and substituted derivatives
Aconitine	Alkaloids	1.74019	0.037915	2.30571		Homoferreirin	Flavonoids	1.80448	0.0197305	2.11578		alpha-Zearalenol;beta-Zearalenol	Macrolides and analogues	1.82216	0.0461334	1.94285		Pachymic acid	Triterpenoids	1.70499	0.0243337	1.93723		Carbendazim	Benzimidazoles	1.76411	0.0471553	-1.42017																				Cassiaside B	Phenols
(R)-Menthofuran	Prenol lipids	1.82125	0.049682	1.77817		Abrine	Alkaloids	1.68793	0.0341888	2.02276		Testosterone	Steroids	2.03106	0.0021224	1.47881		L-Acetylcarnitine	Fatty Acyls	1.74412	0.01866	1.76414		Safrole	Benzodioxoles	1.76228	0.0291321	-1.43012																				Adenosine 3'-monophosphate	Nucleotide and their derivates
Eicosapentaenoic acid	Fatty Acyls	1.92684	0.0334914	1.7116		Aconitine	Alkaloids	1.54616	0.0488069	1.91173		Neoglycyrol	Coumarins	2.0422	0.0033949	1.43144		Lucidin	Anthraquinones	1.76502	0.0429529	1.47891		Hyodeoxycholic acid	Steroids	1.45405	0.0305714	-1.53205																				Glabridin	flavonoids
2'-Deoxyinosine-5'-monophosphate	Nucleotide and their derivates	1.95516	0.0363638	1.58745		Guggulsterone E&Z	Steroids	1.80453	0.0213711	1.87467		Farrerol	Flavonoids	1.87997	0.0427126	1.39818		L-Citruline;L-Citrulline	Amino acid and derivatives;amino acids	1.96125	0.00918985	1.34848		3,4-Dihydroxymandelic acid	Phenols	1.64331	0.00720017	-3.33419																				7,8-Dihydroxyflavone	Flavonoids
Isogentisin	Xanthones	1.85081	0.0349698	1.225		Pedalitin	Flavonoids	1.64459	0.0454163	1.78937		Isogentisin	Xanthones	1.84984	0.0498523	1.29273		Methoxyindoleacetic acid	Indoles and derivatives	1.89911	0.0168213	1.25853		Lubiprostone	Fatty Acyls	1.9098	0.000284554	-4.58101																				ent-17-Hydroxykaur-15-en-19-oic acid;12-Hydroxyabietic acid	Diterpenoids
Farrerol	Flavonoids	2.00449	0.00546865	1.15347		Retinal;9-cis-Retinal	Prenol lipids	1.7665	0.0149552	1.56009		Dimethylbenzimidazole	Benzimidazoles	1.81356	0.0427226	1.23641		Nicotinic acid adenine dinucleotide;NAD	Nucleotide and their derivates	2.01498	0.000811256	1.18388		Uridine 5'-monophosphate	Nucleotide and their derivates	1.93531	0.0169326	-5.22419																				Isorhamnetin-3-O-nehesperidine	flavonoids
L-Kynurenine	Amino acid and derivatives	1.70801	0.0356383	0.995468		Anwulignan	Lignans	1.79921	0.0267737	1.54766		L-Citruline;L-Citrulline	Amino acid and derivatives;amino acids	2.07508	0.00520357	1.13824		Tricetin	Flavonoids	1.44227	0.0334534	1.14913																										Uridine 5'-monophosphate	Nucleotide and their derivates
Leiocarposide	Phenols	2.06314	0.00241908	0.888333		Cajanol	Isoflavonoids	1.80016	0.00688097	1.52326		Coniferylaldehyde	Phenylpropanoids	1.98141	0.0250887	1.01589		Phytanic acid	Lipids	1.77763	0.0145949	1.05566
alpha-D-Glucose;D-Tagatose	Carbohydrates;Organooxygen compounds	1.94486	0.00692678	0.857036		4'-Methoxyflavone	Flavonoids	1.98359	0.000592946	1.39562		Lucidin	Anthraquinones	1.69439	0.0443161	0.935487		(S)-2-Acetolactate	Keto acids and derivatives	1.42923	0.0429888	1.02551
Rosmarinic acid	Phenylpropanoids	1.82269	0.0290317	0.812737		Platyphylline	Alkaloids	1.60713	0.0382846	1.38548		alpha-D-Glucose;D-Tagatose	Carbohydrates;Organooxygen compounds	1.87836	0.0307333	0.898254		alpha-D-Glucose;D-Tagatose	Carbohydrates;Organooxygen compounds	1.92577	0.00332855	1.01949
Phenylacetylglycine	Amino acid and derivatives	1.67046	0.0493623	0.810049		Boldione	Steroids and steroid derivatives	1.76509	0.0222613	1.37082		Uridine	Nucleotide and their derivates	1.88193	0.0248626	0.888045		4',7-Isoflavandiol	Flavonoids	1.51957	0.0411942	1.00857
L-Phenylalanine;D-(+)-Phenylalanine;DL-Phenylalanine	Amino acid and derivatives;Phenols;amino acids	2.0734	0.00502943	0.799103		Apiin	flavonoids	1.88458	0.0104666	1.36945		Eicosapentaenoic acid	Fatty Acyls	1.84625	0.0280564	0.868025		Precocene II	Phenols	1.61056	0.0253104	0.964271
Diallyl disulfide	Miscellaneous	1.92061	0.0288549	0.762151		(-)-Maackiain	Flavonoids	1.582	0.0225533	1.36273		Lansiumarin A	Coumarins	1.92263	0.0223618	0.863314		Muramic acid	Organooxygen compounds	1.69743	0.0289121	0.953639
DL-Norvaline	Amino acid and derivatives	1.91618	0.0339067	0.759336		5-Heneicosylresorcinol	Phenols	1.84712	0.0192522	1.3416		Nicotinic acid adenine dinucleotide;NAD	Nucleotide and their derivates	1.94125	0.0273667	0.849422		4,4'-Methylenediphenol	Phenols	1.77422	0.0238485	0.946839
Gramine	Alkaloids	1.98319	0.0162746	0.695859		5(S)-HPETE	Fatty Acyls	1.77045	0.043627	1.33468		DL-Alanine;L-Alanine	Amino acid and derivatives;amino acids	2.11572	0.00116474	0.846273		Talatisamine	Alkaloids	1.88073	0.00711811	0.942866
Betaine aldehyde	Organonitrogen compounds	2.04836	0.00784954	0.668757		Sesamin	Lignans	1.7888	0.0120123	1.33337		6-Aminocaproic acid	Fatty Acyls	2.10226	0.00301598	0.729665		Diallyl disulfide	Miscellaneous	1.86914	0.0296275	0.914432
6-Aminocaproic acid	Fatty Acyls	1.99563	0.0143427	0.662633		Prostaglandin I2	Fatty Acyls	1.7785	0.0330097	1.31724		Curzerene	Sesquiterpenoids	2.10144	0.00191619	0.711634		Beta-D-Fructose 2-phosphate	Organooxygen compounds	2.01983	0.0252261	0.899022
Maltol	Flavonoids	1.97115	0.017059	0.643905		Testosterone	Steroids	1.79001	0.0110652	1.31245		(13E)-11a-Hydroxy-9,15-dioxoprost-13-enoic acid	Fatty Acyls	2.05252	0.00520247	0.705929		Napellonine	Alkaloids	1.83786	0.0311894	0.864653
(+)-Lyoniresinol 9'-O-glucoside	Lignans	1.80323	0.0348033	0.551794		Grossamide	Alkaloids	1.97727	0.00110154	1.31072		L-Phenylalanine;D-(+)-Phenylalanine;DL-Phenylalanine	Amino acid and derivatives;Phenols;amino acids	1.88771	0.046904	0.689067		5-Heneicosylresorcinol	Phenols	1.71501	0.0489933	0.842147
Phloretic acid;Ethylparaben;3-(2-Hydroxyphenyl)propanoic acid	Phenols;Phenylpropanoic acids	1.89478	0.0288968	0.548007		Methoxyindoleacetic acid	Indoles and derivatives	1.7961	0.0280004	1.301		Yatein	Lignans	2.04067	0.0081181	0.624078		Astaxanthin	Miscellaneous	1.6783	0.0390106	0.832254
7-Hydroxyflavone	Flavonoids	1.96731	0.0139521	0.543405		N6-isopentenyladenosine	phytohormone	1.73883	0.0103762	1.29469		Diallyl disulfide	Miscellaneous	1.90109	0.0278629	0.592285		Oxypeucedanin	Coumarins	1.73657	0.0387417	0.828164
Sesamol	Phenols	1.78409	0.033267	0.524428		Nordihydroguaiaretic acid	Lignans	1.5859	0.0166541	1.26408		2-Hydroxybutanoic acid	Organic acids	1.73508	0.0349846	0.574333		Urocanic acid	Azoles	1.757	0.0415943	0.820151
9(S)-HPOT	Fatty acyls	1.74969	0.0468378	0.470421		Cinnamyl alcohol	Phenylpropanoids	1.87274	0.00252977	1.25643		S-Adenosylmethionine	Amino acid and derivatives	1.69843	0.0461511	0.505453		alpha-Hexylcinnamaldehyde	Phenols	2.03	0.00175827	0.819768
L-Norleucine	Amino acid and derivatives	1.85439	0.0259938	0.391979		Simiarenol	Triterpenoids	1.52795	0.0411666	1.2459		7-Hydroxyflavone	Flavonoids	2.0442	0.00392592	0.497427		Phenylacetylglycine	Amino acid and derivatives	1.61999	0.0394419	0.818718
Isoleucine	Amino acid and derivatives	1.8239	0.0309013	0.383418		Dihydrokavain	Phenols	1.68048	0.0207079	1.23404		L-Norleucine	Amino acid and derivatives	1.94745	0.0148398	0.438841		Isoimperatorin	Phenylpropanoids	1.93413	0.0134331	0.790126
L-Isoleucine;L-Leucine	Amino acid and derivatives	1.8239	0.0309013	0.383418		Rutaevin	Triterpenoids	1.82362	0.0222608	1.21408		Isoleucine	Amino acid and derivatives	1.89252	0.0232902	0.419646		O-Succinyl-L-homoserine	0	1.61565	0.0412728	0.759708
Isoimperatorin	Phenylpropanoids	1.8239	0.0456372	0.341681		(S)-2-Acetolactate	Keto acids and derivatives	1.42784	0.0344068	1.16683		L-Isoleucine;L-Leucine	Amino acid and derivatives	1.89252	0.0232902	0.419646		Levamisole	Imidazothiazoles	1.81481	0.0312463	0.745609
3,4-Dihydroxybenzaldehyde;Protocatechuic aldehyde; 3,4-Dihydroxybenzaldehyde	Phenols	1.78201	0.0475826	0.312255		alpha-D-Glucose;D-Tagatose	Carbohydrates;Organooxygen compounds	1.86089	0.00436426	1.1375		L-Glutamic acid	Amino acid and derivatives;amino acids	1.73902	0.0442206	0.415485		7-Hydroxyflavone	Flavonoids	1.91981	0.0119802	0.713527
Enol-phenylpyruvate	Benzene and substituted derivatives	1.72697	0.0450762	-0.40007		7-Oxo-beta-sitosterol;6beta-Hydroxystigmast-4-en-3-one	Steroids and steroid derivatives	1.72155	0.0171101	1.1058		Chamazulene	lipids	1.89728	0.0236634	0.385239		Piperitenone	Prenol lipids	1.62309	0.0386975	0.693697
(13E)-11a-Hydroxy-9,15-dioxoprost-13-enoic acid	Fatty Acyls	1.86362	0.0280118	-0.540875		Garcinone D	Xanthones	1.72155	0.0171101	1.1058		p-Octopamine	Phenols	1.83324	0.0424894	0.128816		Picrasin B	Diterpenoids	1.7869	0.0451978	0.68981
6-Methoxymellein	Benzopyrans	1.75236	0.0492938	-0.62295		Trimethoprim	Phenol ethers	1.64716	0.0255154	1.09332		D-Proline	Carboxylic acids and derivatives	1.82102	0.0414085	-0.168577		Benzyl cinnamate	Phenylpropanoids	1.66404	0.0482187	0.638797
Ferulic acid; Trans-Ferulic acid;trans-Ferulic acid	Phenylpropanoids	1.78012	0.0453209	-0.678148		Trioxsalen	Coumarins	1.81393	0.00389559	1.08711		Proline;L-Proline	Amino acid and derivatives;amino acids	1.82102	0.0414085	-0.168577		DL-Alanine;L-Alanine	Amino acid and derivatives;amino acids	1.78143	0.0337412	0.606326
Cyanidin 3-rutinoside;Biorobin	Flavonoids	2.10528	0.00192795	-0.67974		Aurantio-obtusin	Anthraquinones	1.93009	0.0011746	1.07658		Enol-phenylpyruvate	Benzene and substituted derivatives	1.96889	0.0132622	-0.419532		Leiocarposide	Phenols	1.70767	0.048071	0.558651
Astragalin	flavonoids	1.75488	0.0489982	-0.721335		(1R)-(-)-Menthyl acetate	Monoterpenoids	1.87293	0.00636628	1.04849		Terpinine-4-ol	Monoterpenoids	1.87532	0.0363992	-0.527377		Deethylatrazine	Triazines	1.87856	0.0193923	0.546568
Furfuryl acetate	Miscellaneous	2.03107	0.00786685	-0.753292		Benzoylagmatine	0	1.78592	0.0205125	1.04729		Guanidineacetic acid	Amino acid and derivatives	2.08195	0.00241772	-0.537098		Alantolactone	Sesquiterpenoids	1.94744	0.0107088	0.532498
3-Hydroxy-4-methoxycinnamic acid;Isoferulic acid	Phenylpropanoids	1.82574	0.0417082	-0.762229		Hydrangenol	Flavonoids	1.64046	0.034259	0.969615		Isorhamnetin	flavonoids	1.68921	0.049894	-0.580213		5-Aminovaleric acid	Amino acid and derivatives	1.98957	0.0289651	0.516654
Terpinine-4-ol	Monoterpenoids	1.72398	0.0347662	-0.926858		3-(2-Hydroxyphenyl)-2-propenal	Phenylpropanoids	1.96313	0.0181227	0.938304		Lupeol	Triterpenoids	1.90428	0.0395114	-0.734354		2-Hydroxy-3-methylbenzalpyruvate	0	1.75546	0.020564	0.509976
Erythritol	Miscellaneous	1.83401	0.0354071	-0.95571		Azadirachtin	Triterpenoids	1.87397	0.0120073	0.917239		Physalin A	Steroids and steroid derivatives	1.96164	0.0161037	-0.73546		Mulberrofuran Q	Phenols	1.80618	0.0331489	0.501351
1-Isomangostin hydrate	Xanthones	1.89374	0.0433576	-0.962061		Coniferylaldehyde	Phenylpropanoids	1.86442	0.0103789	0.87199		Enoxacin	Diazanaphthalenes	1.90474	0.0276424	-0.878017		Kaempferol-3-O-rutinoside	flavonoids	1.97381	0.00306334	0.488247
Lupeol	Triterpenoids	1.80559	0.0325873	-1.04352		DL-Norvaline	Amino acid and derivatives	1.84186	0.0266702	0.847479		Hesperetin	flavonoids	1.7412	0.0347175	-1.0953		DL-Norvaline	Amino acid and derivatives	1.89723	0.0152826	0.486165
Citreorosein	Anthraquinones	2.01713	0.0128575	-1.04465		L-Citruline;L-Citrulline	Amino acid and derivatives;amino acids	1.83448	0.00674171	0.77406		3-(Carboxymethylamino)propanoic acid	Alkaloids	1.82653	0.0335071	-1.23394		Cyanidin 3-rutinoside;Biorobin	Flavonoids	1.85031	0.0223451	0.452848
Allopregnanolone	Steroids and steroid derivatives	1.798	0.0281884	-1.0827		Agrocybenine	Alkaloids	1.7354	0.0188177	0.759378		Tacrolimus	Alkaloids	2.04918	0.00666915	-1.34759		Sucrose	Carbohydrates	1.71561	0.0494052	0.438587
Physalin G	Steroids and steroid derivatives	1.60218	0.0371647	-1.09482		Xanthosine	Nucleotide and their derivates	1.56958	0.0372887	0.670472		Isodiospyrin	Quinones	1.96458	0.00919686	-1.66234		3,4-Dihydroxybenzaldehyde;Protocatechuic aldehyde; 3,4-Dihydroxybenzaldehyde	Phenols	1.80156	0.0305598	0.40946
Dihydromyricetin	flavonoids	1.66204	0.0285003	-1.58483		Herniarin	Coumarins	1.776	0.0247398	0.594168		Limonin	Triterpenoids	1.71156	0.014131	-1.84448		Schisandrol A	Lignans	1.8758	0.0192231	-0.474076
Cynaroside	flavonoids	1.49957	0.0427668	-1.70242		Stearic Acid	Fatty Acyls	1.66741	0.0350143	0.573093		Jervine	Alkaloids	2.0596	0.000125114	-2.24153		13-HPODE;13-L-Hydroperoxylinoleic acid	Lipids	1.90603	0.0122941	-0.7116
Jervine	Alkaloids	1.9024	0.0139094	-1.9018		Ganoderic acid F	Triterpenoids	1.63243	0.0396465	0.548077								Methyl linoleate	Miscellaneous	1.90603	0.0122941	-0.7116
						3,9-Dihydroxypterocarpan	Flavonoids	1.72765	0.0142613	0.524819								Cyanidin-3-O-rutinoside chloride	Flavonoids	1.85704	0.0183857	-0.740323
						6-Aminocaproic acid	Fatty Acyls	1.75444	0.0213877	0.399164								Cassiaside B	Phenols	1.77168	0.0317123	-0.761158
						D-alpha-Aminobutyric acid	Carboxylic acids and derivatives	1.84074	0.0123374	0.293127								Cytidine 5'-monophosphate (Cytidylic acid)	Nucleotide and their derivates	1.73944	0.0371029	-0.771168
						Koaburaside monomethyl ether	Phenols	1.89503	0.00526614	0.286525								Betulin	Triterpenoids	1.73593	0.0193609	-0.829741
						Ginkgolic acid C17:1	Phenols	1.84732	0.0447739	0.242013								6-Methoxymellein	Benzopyrans	1.67348	0.0497168	-0.832332
						Oxymorphone	Phenanthrenes and derivatives	1.77266	0.0218178	-0.261765								1,2,5,6-Tetrahydro-4H-pyrrolo[3,2,1-ij]quinolin-4-one	Quinolines and derivatives	1.93363	0.00816425	-0.916508
						g-Strophanthin	Steroids and steroid derivatives	1.69643	0.0380471	-0.344904								Octadecyl p-coumarate	Phenylpropanoids	1.58036	0.0434997	-1.03448
						(-)-Salsoline	Tetrahydroisoquinolines	1.90464	0.00398268	-0.358109								Notopterol	Coumarins	1.86114	0.0264994	-1.0895
						Ethyl 3,4,5-trimethoxybenzoate	Phenols	1.81326	0.0169989	-0.459462								L-Carnitine	Organonitrogen compounds	1.91256	0.0110336	-1.12653
						Ascorbic acid	Vitamins	1.59744	0.0420913	-0.553882								Taraxasterone	Triterpenoids	1.96431	0.00579418	-1.23825
						3-Methoxy-4,5-methylenedioxycinnamaldehyde	Phenylpropanoids	1.86683	0.00992838	-0.567384								(13E)-11a-Hydroxy-9,15-dioxoprost-13-enoic acid	Fatty Acyls	2.01809	0.00199498	-1.36312
						Caffeic acid	Phenylpropanoids	1.63814	0.028447	-0.665934								Tacrolimus	Alkaloids	1.97137	0.00591975	-1.36938
						Picrasin B	Diterpenoids	1.7612	0.0191811	-0.857875								Ferruginol	Diterpenoids	1.83343	0.0111691	-1.72914
						Cycloeucalenol	Triterpenoids	1.57547	0.0498624	-0.858505								2-Picolinic acid	Organic acids	1.6517	0.0286569	-1.76966
						Taraxasterone	Triterpenoids	1.86244	0.00936335	-1.00792								Dihydromyricetin	flavonoids	1.70039	0.0102283	-2.2779
						Erythritol	Miscellaneous	1.89544	0.0485391	-1.06908								Proline betaine	Carboxylic acids and derivatives	2.04782	0.0183759	-3.7506
						1-Phenylethanol	Phenols	1.72619	0.0455202	-1.09522
						Angelicin	Phenylpropanoids	1.66049	0.0391153	-1.15114
						3-(Carboxymethylamino)propanoic acid	Alkaloids	1.7231	0.0207256	-1.19701
						Isorhamnetin	flavonoids	1.5721	0.0203931	-1.40418
						Lupeol	Triterpenoids	1.88173	0.00752025	-1.74294
						Dihydromyricetin	flavonoids	1.68662	0.00966188	-1.97371
						Limonin	Triterpenoids	1.65575	0.00964363	-2.04184
						Purine	Nucleotide and their derivates	1.48906	0.0324904	-2.04766
[truncated: 3 more columns]
