# Supplementary material for: Comparative physiological and metabolomic analyses reveal that Fe3O4 and ZnO nanoparticles alleviate Cd toxicity in tobacco
Source: J Nanobiotechnology. 2022 Jun 27;20:302. doi: 10.1186/s12951-022-01509-3 (PMC9235244; doi:10.1186/s12951-022-01509-3)
Supplement: Supplementary file 4 — Additional file 4: Table S3. The Cd-induced differentially accumulated metabolites in the roots of ‘Yunyan 87’ (Nicotiana tabacum) seedlings. [file 12951_2022_1509_MOESM4_ESM.xlsx]

## Sheet: Sheet1
Table S3. The Cd-induced differentially accumulated metabolites in the roots of ‘Yunyan 87’ (Nicotiana tabacum) seedlings.
Compound name	CLASS	VIP	P-Value	log2 FC (CK vs Cd)	log2 FC (CK vs Fe_Cd)	log2 FC (CK vs FeNP_Cd	log2 FC (CK vs Zn_Cd	log2 FC (CK vs ZnNP_Cd)
4,4'-Methylenediphenol	Phenols	1.66302	0.0133824	6.41848	6.73706	6.26322	6.21449	#N/A
Caryophyllene oxide	Sesquiterpenoids	1.72484	0.0163209	5.74809	6.70141	#N/A	#N/A	#N/A
Asebogenin	Chalcones	1.55832	0.00366169	4.68808	4.74091	#N/A	5.27647	4.48603
L-Gulose	Carbohydrates	1.72267	0.0413604	4.45429	4.99103	3.88056	4.54801	4.57561
Farrerol	Flavonoids	1.73835	0.0165883	4.37725	4.81957	3.7918	4.23064	4.14987
Cinnamyl cinnamate	Phenylpropanoids	1.48865	0.000464675	4.28539	4.60217	3.56602	4.43227	#N/A
20-HETE	Fatty Acyls	1.54439	0.00674889	3.86371	#N/A	3.86559	#N/A	#N/A
Taurohyocholate	0	1.45525	0.0368647	3.59528	#N/A	#N/A	#N/A	3.56898
Chondroitin sulfate	Miscellaneous	1.44672	0.0308777	3.53944	3.88474	2.72908	#N/A	#N/A
13(S)-HPOT	Fatty acyls	1.74771	0.0278435	3.51374	1.3036	2.88112	2.66142	1.46706
Glucofrangulin B	Anthraquinones	1.46061	0.0356527	3.37771	4.57598	3.54235	#N/A	#N/A
Mulberrofuran A	Phenols	1.74409	8.39311e-05	3.21335	#N/A	3.37073	3.05899	2.98364
Oxychelerythrine	Alkaloids	1.58051	0.00117056	3.00992	#N/A	#N/A	2.65349	#N/A
Procyanidin B2	Flavonoids	1.69032	0.000830048	2.98394	2.4965	#N/A	3.03108	#N/A
Syringic acid	Phenols	1.71283	0.00170199	2.8317	2.97222	2.24136	2.7705	2.75255
Linamarin	Organooxygen compounds	1.6496	0.000250613	2.76737	2.52879	1.58292	2.42236	#N/A
1-Methyladenine	Nucleotide and its derivates	1.75265	3.51995e-05	2.76061	#N/A	#N/A	#N/A	3.3218
Picrocrocin	Monoterpenoids	1.72481	0.0302194	2.75585	2.97078	2.48351	#N/A	3.0214
Streptozotocin	Organooxygen compounds	1.21763	0.000608984	2.69288	2.95863	#N/A	2.89414	2.89737
Zingerone	Phenols	1.38585	0.00177844	2.64147	2.88562	2.28425	3.19527	2.89235
Retinoic acid	Diterpenoids	1.55597	0.0355875	2.42571	2.63598	#N/A	2.16433	2.52635
Ethyl 3,4,5-trimethoxybenzoate	Phenols	1.66588	0.0076353	2.37222	2.07886	2.17675	2.21055	2.25373
L-Homoglutamic acid	Amino acid and derivatives	1.60594	0.0451276	2.34424	1.82018	#N/A	2.35658	1.7781
Sinapyl alcohol	Hydroxycinnamoyl derivatives	1.74547	0.000120922	2.32343	2.28275	1.69584	2.71583	2.28015
Tricetin	Flavonoids	1.41184	0.0333443	2.28065	#N/A	#N/A	#N/A	#N/A
(-)-Salsoline	Tetrahydroisoquinolines	1.67961	0.0102939	2.27418	2.49969	1.77656	2.68172	2.58341
18alpha-Glycyrrhetinic acid	Triterpenoids	1.68346	0.0121039	2.19493	2.4935	2.08584	#N/A	2.39973
Apiin	Flavonoids	1.37322	0.0177413	2.18264	#N/A	#N/A	#N/A	#N/A
Methylisopelletierine	Alkaloids	1.45785	0.00751139	2.10734	2.93004	2.17818	2.82712	2.17115
Notopterol	Coumarins	1.63567	0.0316593	2.07767	1.1844	1.13234	1.44169	#N/A
Beta-D-Fructose 2-phosphate	Organooxygen compounds	1.70032	0.00216695	2.03049	2.62578	1.78347	2.90747	2.37659
Nerylacetate	Monoterpenoids	1.40789	0.0243225	2.00011	2.40776	2.6011	#N/A	2.03257
Glycyrrhetic acid 3-O-mono-beta-D-glucuronide	Triterpenoids	1.62379	0.00289043	1.95465	1.36783	1.61421	1.8571	1.21098
p-Hydroxymandelic acid	Phenols	1.63304	0.0101091	1.94059	1.95288	1.61388	1.75722	#N/A
Benzoin	Stilbenes	1.59834	0.0443282	1.93602	2.45557	1.94918	2.15659	2.12456
Anthranilic acid	Benzoic acid derivatives	1.70463	0.00649044	1.92244	#N/A	1.69832	#N/A	#N/A
Arctiin	Lignans;Others	1.69855	0.00682221	1.89084	2.11222	#N/A	#N/A	#N/A
Nodakenin	Coumarins	1.65542	0.00179673	1.88276	2.31807	#N/A	#N/A	#N/A
20(S)-Ginsenoside Rh2	Triterpenoids	1.57816	0.00258743	1.85862	#N/A	2.7327	2.41749	#N/A
Tryptophan;L-Tryptophan;D-Tryptophan	Amino acid and derivatives	1.70708	0.00577581	1.81474	2.05814	1.31855	1.797	#N/A
3,4-Dihydroxyphenylacetaldehyde	Benzene and substituted derivatives	1.49805	0.00630337	1.78762	2.02749	#N/A	2.19428	2.39434
Vasicine	Alkaloids	1.74535	4.28939e-06	1.78239	2.03409	#N/A	1.87886	1.62337
alpha-D-Glucose;D-Tagatose	Carbohydrates;Organooxygen compounds	1.6542	0.00703404	1.78132	2.0571	1.62789	2.29065	2.13775
L-Histidine	Amino acid and derivatives	1.73306	0.000719619	1.72956	1.73046	1.64759	2.21192	#N/A
Adenosine 2',3'-cyclic phosphate	Purine nucleotides	1.55059	0.00802825	1.7083	2.0079	#N/A	#N/A	1.76988
3-(Carboxymethylamino)propanoic acid	Alkaloids	1.71312	0.000599697	1.70152	1.62915	1.12445	1.55604	2.6673
Pelargonidin-3-O-glucoside	Flavonoids	1.40273	0.035787	1.65589	#N/A	#N/A	#N/A	#N/A
Cyclocurcumin	Phenols	1.60395	0.0298964	1.64753	#N/A	1.39687	#N/A	1.26197
Undecanolactone	Miscellaneous	1.73112	0.000888216	1.63255	2.02186	#N/A	1.69537	1.93384
6-Hydroxykaempferol	Flavonoids	1.69046	0.00540866	1.63004	#N/A	1.20094	1.46588	#N/A
4-Methyl-5-thiazoleethanol	Azoles	1.52013	0.0425619	1.6262	1.57698	#N/A	2.26441	1.10997
Napellonine	Alkaloids	1.48926	0.0436012	1.6215	#N/A	#N/A	#N/A	#N/A
Kojibiose	Fatty Acyls	1.5699	0.0468381	1.61416	2.03496	#N/A	#N/A	#N/A
Fisetin	Flavonoids	1.66135	0.0117968	1.57287	#N/A	#N/A	2.19551	1.00029
8(R)-HPETE	Fatty Acyls	1.57356	0.0316194	1.56722	#N/A	0.891787	#N/A	#N/A
2-Isopropyl-3-oxosuccinate	Keto acids and derivatives	1.70493	0.00116674	1.55415	2.2794	1.50002	2.3003	2.23429
Demethoxycurcumin	Phenols	1.68585	0.00916699	1.53625	2.06237	1.25966	2.02954	1.9749
Genistin	Flavonoids	1.62565	0.00497621	1.53514	1.85457	#N/A	#N/A	#N/A
Guanidineacetic acid	Amino acid and derivatives	1.53479	0.0345373	1.51607	1.83149	1.06038	#N/A	#N/A
Deethylatrazine	Triazines	1.69258	0.00757259	1.50788	1.82426	1.11379	1.59609	1.42522
D-Glucose 6-phosphate;Glucose 6-phosphate	Carbohydrates	1.50956	0.0331434	1.50062	1.59837	#N/A	#N/A	2.04622
7-Oxo-beta-sitosterol;6beta-Hydroxystigmast-4-en-3-one	Steroids and steroid derivatives	1.51339	0.0293928	1.49231	1.93202	#N/A	1.88608	#N/A
Garcinone D	Xanthones	1.51339	0.0293928	1.49231	1.93202	#N/A	1.88608	#N/A
L-Asparagine	Amino acid and derivatives	1.75124	0.00472957	1.48989	#N/A	1.30488	1.31758	#N/A
Scopolin	Phenylpropanoids	1.41726	0.0345784	1.47598	#N/A	#N/A	1.35231	#N/A
Cedeodarin	Flavonoids	1.5918	0.025607	1.46323	#N/A	#N/A	#N/A	#N/A
Lithocholic acid	Steroids	1.60104	0.01806	1.43235	1.48577	#N/A	1.43322	#N/A
Sucrose	Carbohydrates	1.70917	0.00277588	1.42318	1.49095	#N/A	#N/A	1.33438
6-hydroxynicotinic acid	Nicotinic acid derivatives	1.67248	0.00242522	1.41796	1.30835	#N/A	#N/A	1.46157
Enol-phenylpyruvate	Benzene and substituted derivatives	1.68291	0.0046233	1.40973	1.94908	1.24195	1.69942	1.63478
L-Theanine	Amino acid and derivatives	1.62048	0.0135452	1.40206	#N/A	1.32113	2.32815	2.0743
N1-Methyl-4-pyridone-5-carboxamide	Pyridines and derivatives	1.70326	0.00526731	1.3964	1.66989	1.17454	1.33536	1.61499
cis-Aconitic acid	Organic acids and derivatives	1.73006	0.000919184	1.39304	1.55071	1.16832	#N/A	1.20602
5-oxoproline	Amino acid and derivatives	1.70691	0.0304564	1.38291	1.4478	1.1774	1.46313	1.4395
Ethyl caproate	Miscellaneous	1.57162	0.0203986	1.37782	1.90241	1.2899	2.2879	1.80612
Secoisolariciresinol monoglucoside;Mascaroside	Lignans;Naphthofurans	1.43802	0.044603	1.35429	2.45199	1.26825	#N/A	#N/A
Ethyl trans-p-methoxycinnamate	Cinnamic acids and derivatives	1.67607	0.00430401	1.3225	1.42483	#N/A	1.15551	1.51004
Delphinidin-3-O-glucoside;Isoquercitrin	Flavonoids	1.5037	0.038488	1.31434	1.6364	1.30444	2.15366	1.44194
Isoquercitrin	Flavonoids	1.5037	0.038488	1.31434	1.6364	1.30444	2.15366	1.44194
Proline;L-Proline	Amino acid and derivatives	1.6655	0.00238111	1.29008	1.33323	1.03825	1.7574	1.2343
D-Proline	Carboxylic acids and derivatives	1.6655	0.00238111	1.29008	1.33323	1.03825	1.7574	1.2343
L-Homoserine	Amino acid and derivatives	1.61223	0.0185013	1.28706	1.54423	0.956254	1.63414	1.38225
L-Threonine	Amino acid and derivatives	1.61223	0.0185013	1.28706	1.54423	0.956254	1.63414	1.38225
3-Hydroxypicolinic acid	Pyridines and derivatives	1.66931	0.0066559	1.26941	#N/A	#N/A	1.18974	#N/A
L-Citruline;L-Citrulline	Amino acid and derivatives	1.56984	0.0123858	1.26584	1.58131	#N/A	2.16598	1.58469
Pimelic acid	Fatty Acyls	1.72769	0.000212	1.26556	1.35894	1.2591	1.33753	1.5832
Cinnzeylanol;Resibufogenin	Diterpenoids;Steroids	1.59121	0.0337615	1.25885	1.06629	#N/A	0.864697	#N/A
Piperidine	Alkaloids	1.57515	0.00365196	1.21251	#N/A	0.758595	#N/A	#N/A
Quercetin-3-O-sophoroside	Flavonoids	1.61192	0.00710597	1.20286	1.42009	1.11352	1.13312	1.56117
4-Aminobutyric acid	Amino acids	1.42841	0.0340974	1.20143	1.73069	1.34527	2.34753	1.59242
Perakine	Alkaloids	1.51525	0.0390341	1.19265	#N/A	#N/A	#N/A	#N/A
Pseudotropine	Alkaloids	1.51548	0.0139739	1.13245	#N/A	#N/A	1.86982	#N/A
Cyperotundone	Prenol lipids	1.6334	0.00453394	1.13229	#N/A	1.43185	#N/A	#N/A
Alexine;Australine	Alkaloids	1.51327	0.0329306	1.11577	#N/A	#N/A	#N/A	#N/A
Homoferreirin	Flavonoids	1.5067	0.019117	1.09957	2.07416	1.40964	1.83259	2.03017
Herniarin	Coumarins	1.46711	0.024936	1.09846	1.20238	#N/A	1.03471	#N/A
Maltotriose	Organooxygen compounds	1.65773	0.00369756	1.09688	#N/A	#N/A	1.3122	#N/A
N1-Methyl-2-pyridone-5-carboxamide	Pyridines and derivatives	1.71194	0.000328802	1.08232	1.44897	1.24752	1.45632	1.36919
Guggulsterone E&Z	Steroids	1.63618	0.010188	1.06343	#N/A	#N/A	#N/A	#N/A
Chlorogenic acid	Phenylpropanoids	1.47425	0.0234642	1.06331	2.04065	#N/A	1.19631	#N/A
Pyridoxal 5'-phosphate	Pyridines and derivatives	1.49163	0.0405493	1.06076	#N/A	#N/A	1.46406	#N/A
Cytidine	Nucleotide and its derivates	1.39463	0.0471014	1.05205	#N/A	#N/A	1.68196	1.069
Allysine(6-Oxo DL-Norleucine)	Amino acid and derivatives	1.542	0.019045	1.03859	#N/A	#N/A	0.740738	1.8305
2-Hydroxyethanesulfonate	Organic acids	1.4994	0.0205508	1.01991	1.11727	#N/A	1.36967	#N/A
Turanose	Fatty Acyls	1.52903	0.0438352	1.00283	1.39607	#N/A	1.40779	1.32668
Lactulose	Organooxygen compounds	1.52903	0.0438352	1.00283	1.39607	#N/A	1.40779	1.32668
1,2-Dimethoxybenzene	Phenols	1.50369	0.0137689	1.0023	#N/A	#N/A	1.78109	#N/A
Guaiacol	Phenols	1.61735	0.0106844	0.96185	1.01781	0.819959	1.16752	1.0329
Ferulic acid; Trans-Ferulic acid;trans-Ferulic acid	Phenylpropanoids	1.58738	0.0331333	0.955792	0.86562	#N/A	0.858646	0.961681
N-((-)-jasmonoyl)-S-isoleucine	Phytohormone	1.60161	0.0151029	0.928637	0.640262	0.936236	1.39668	1.30267
N-Acetyl-L-glutamic acid	Amino acid and derivatives	1.5259	0.019397	0.910889	#N/A	1.64653	1.38532	1.67866
D-Maltose	Carbohydrates	1.44164	0.0243205	0.898471	1.04006	#N/A	1.19196	#N/A
Anacrotine	Alkaloids	1.67539	0.00272827	0.897734	#N/A	#N/A	#N/A	0.71201
NG,NG-Dimethylarginine dihydrochloride	Carboxylic acids and derivatives	1.50552	0.0294804	0.893909	1.09906	0.600539	1.25764	0.978443
5-Aminovaleric acid	Amino acid and derivatives	1.55096	0.0358516	0.890165	1.0198	#N/A	1.14627	0.805366
Phosphoric acid	Organic acids	1.4139	0.0333434	0.888055	1.27315	0.939272	1.61078	0.944029
beta-Nicotinamide mononucleotide	Nucleotide and its derivates	1.59924	0.00704235	0.870744	1.25293	1.11914	1.46898	1.40671
Phloretic acid;Ethylparaben;3-(2-Hydroxyphenyl)propanoic acid	Phenols;Phenylpropanoic acids	1.49744	0.0378798	0.867189	1.33527	#N/A	0.999829	1.09323
3-Isopropylmalate	Fatty Acyls	1.52093	0.0272206	0.866751	#N/A	#N/A	0.881585	#N/A
Cynaroside	Flavonoids	1.60914	0.0110649	0.86312	#N/A	#N/A	#N/A	#N/A
DL-Alanine;L-Alanine	Amino acid and derivatives	1.70995	0.00273315	0.816817	1.04228	#N/A	#N/A	#N/A
4-Isopropylbenzoic acid	Prenol lipids	1.34815	0.0352158	0.814424	#N/A	#N/A	#N/A	#N/A
L-Pipecolic acid	Amino acid and derivatives	1.60704	0.0109747	0.799947	1.02493	#N/A	1.27002	0.98325
Pyrrolidonecarboxylic acid	Carboxylic acids and derivatives	1.60704	0.0109747	0.799947	1.02493	#N/A	1.27002	0.98325
Phenethylamine	Benzene and substituted derivatives	1.58602	0.0229913	0.759072	1.14014	0.585415	0.955179	0.653875
8-Acetoxypinoresinol	Lignans	1.43104	0.0373734	0.686034	1.27679	#N/A	#N/A	#N/A
Vitamin A	Vitamins	1.35911	0.0382695	0.632444	#N/A	#N/A	#N/A	#N/A
Naringenin chalcone	Flavonoids	1.45859	0.0455298	0.614047	0.865671	#N/A	0.604	#N/A
Quercetin	Flavonoids	1.63218	0.00751738	0.611874	#N/A	#N/A	#N/A	#N/A
Beta-D-Glucose;alpha-D-Glucose	Organooxygen compounds	1.4029	0.03327	0.579227	#N/A	#N/A	#N/A	#N/A
Salsolinol	Tetrahydroisoquinolines	1.51841	0.0201065	0.523222	0.706752	#N/A	#N/A	#N/A
Phosphorylcholine	Cholines	1.44091	0.0457952	0.455671	0.793608	#N/A	#N/A	0.391041
beta-Alanine	Amino acids	1.67447	0.00663399	-0.586877	-0.730604	#N/A	#N/A	#N/A
Capsidiol	Prenol lipids	1.73154	0.00022118	-0.623885	#N/A	#N/A	#N/A	#N/A
Ketopantoic acid	0	1.49263	0.0189213	-0.701663	-3.12902	-1.32537	-0.912313	-0.687175
Indole-3-acetic acid	Phytohormone	1.5789	0.00764332	-0.723271	-0.511739	-1.00321	-1.41632	-0.675673
3-Carbamyl-1-methylpyridinium (1-Methylnicotinamide)	Pyridines and derivatives	1.49824	0.0252458	-0.774477	#N/A	-1.28271	#N/A	#N/A
Riboflavine	Vitamins	1.55216	0.0200872	-0.790172	#N/A	-1.10187	#N/A	-0.814943
Levamisole	Imidazothiazoles	1.55083	0.0119543	-0.94586	-1.17254	-1.12245	#N/A	-1.32484
Triangularine	Alkaloids	1.48307	0.0488255	-1.01004	#N/A	-0.993823	#N/A	#N/A
Shikonin	Quinones	1.48088	0.0494383	-1.01117	-1.26806	#N/A	#N/A	#N/A
Norwogonin	Flavonoids	1.39999	0.0441718	-1.04741	-1.34172	-1.09373	#N/A	#N/A
Cinchonine	Alkaloids	1.52054	0.0314369	-1.07716	#N/A	#N/A	#N/A	#N/A
Strychnine	Alkaloids	1.3773	0.0172658	-1.29	-1.90026	-2.12431	-2.16247	-1.78047
Hydrangenol	Flavonoids	1.54491	0.0396646	-1.32457	#N/A	#N/A	#N/A	#N/A
4'-Demethylpodophyllotoxin	Lignans	1.47372	0.0298392	-1.66281	-1.39405	-1.33364	#N/A	#N/A
Sterebin A	Diterpenoids	1.484	0.0327145	-1.66792	#N/A	#N/A	#N/A	#N/A
Maltotetraose	Carbohydrates	1.38966	0.0382903	-1.79368	-3.08045	#N/A	#N/A	#N/A
Pyridoxine	Vitamins	1.28946	0.0494783	-1.87427	-0.690897	#N/A	#N/A	#N/A
Hyperoside	Flavonoids	1.65509	0.000689693	-1.94256	-2.05938	-2.2213	-1.9169	-1.74686
