# Supplementary material for: Comparative physiological and metabolomic analyses reveal that Fe3O4 and ZnO nanoparticles alleviate Cd toxicity in tobacco
Source: J Nanobiotechnology. 2022 Jun 27;20:302. doi: 10.1186/s12951-022-01509-3 (PMC9235244; doi:10.1186/s12951-022-01509-3)
Supplement: Supplementary file 5 — Additional file 5: Table S4. The Cd-induced differentially accumulated metabolites in the leaves of ‘Yunyan 87’ (Nicotiana tabacum) seedlings. [file 12951_2022_1509_MOESM5_ESM.xlsx]

## Sheet: Sheet1
Table S4. The Cd-induced differentially accumulated metabolites in the leaves of ‘Yunyan 87’ (Nicotiana tabacum) seedlings.
Compound name	CLASS	VIP	P-VALUE	log2 FC (CK vs Cd)	Log2 FC (CK vs Fe_Cd)	log2 FC (CK vs FeNP_Cd)	log2 FC (CK vs Zn_Cd)	log2 FC (ZnNP_Cd)
Cynarin;1,5-Dicaffeoylquinic acid	Organic acids	1.99757	0.0208995	6.65069	#N/A	6.74864	6.76533	6.74657
Isorhamnetin	flavonoids	1.78786	0.000370779	3.63434	#N/A	3.32192	4.0271	3.05413
Geniposide	Iridoids	1.83739	0.0293231	3.00528	#N/A	#N/A	#N/A	#N/A
Muramic acid	Organooxygen compounds	1.79981	0.0201995	2.96639	#N/A	2.74854	3.92003	#N/A
L-Gulose	Carbohydrates	1.99021	0.000263631	2.81957	3.36575	#N/A	#N/A	#N/A
Cyanidin 3-rutinoside;Biorobin	Flavonoids	1.52754	0.0146782	2.38388	2.66934	#N/A	2.83673	2.41269
Quercetin	Flavonoids	1.75493	0.0370807	2.3463	#N/A	1.88978	3.09012	#N/A
Cucurbitacin A	Triterpenoids	1.77559	0.0377341	2.33249	#N/A	#N/A	#N/A	#N/A
Limonin	Triterpenoids	1.9055	0.00614163	2.27177	#N/A	#N/A	#N/A	#N/A
Cynaroside	flavonoids	1.56267	0.00772266	2.22115	2.36753	#N/A	2.8259	#N/A
Silibinin	flavonoids	1.90959	0.015649	2.2138	#N/A	#N/A	#N/A	1.43254
Kaurenoic acid	Diterpenoids	1.94885	0.0160097	2.1747	1.24279	1.1608	2.09913	1.71507
Purine	Nucleotide and its derivates	1.5154	0.0340071	2.03658	#N/A	#N/A	#N/A	#N/A
N6-Acetyl-L-lysine	Amino acid and derivatives	1.76526	0.0123926	1.78476	1.92839	1.89385	2.1213	#N/A
Rutin	flavonoids	1.93178	0.00378512	1.5816	1.57644	1.40999	2.05776	1.85517
Jervine	Alkaloids	1.94747	0.000643793	1.48968	#N/A	#N/A	#N/A	#N/A
Diosmetin	Flavonoids	1.92362	0.0144856	1.41568	#N/A	#N/A	1.93249	1.7568
Cinnamyl cinnamate	Phenylpropanoids	1.88897	0.0224475	1.35052	0.875938	#N/A	1.36373	1.26274
Anthranilic acid	Benzoic acid derivatives	1.8221	0.0200349	1.33195	#N/A	1.30736	1.48806	1.13284
L-Carnitine	Organonitrogen compounds	1.89112	0.00924486	1.30932	#N/A	#N/A	#N/A	#N/A
2-Benzal-4-hydroxyacetophenone	Flavonoids	1.38616	0.0451389	1.30249	#N/A	#N/A	2.09325	#N/A
4-Methyl-5-thiazoleethanol	Azoles	1.83905	0.035945	1.30173	1.1409	#N/A	#N/A	1.65882
Angelicin	Phenylpropanoids	1.9032	0.0196157	1.28732	#N/A	#N/A	#N/A	#N/A
Dihydromyricetin	flavonoids	1.36793	0.0398373	1.23703	#N/A	#N/A	#N/A	#N/A
Deoxycorticosterone	Steroids and steroid derivatives	1.50419	0.0480867	1.23153	#N/A	#N/A	#N/A	#N/A
Ascorbic acid	Vitamins	2.00683	0.000483801	1.2125	#N/A	#N/A	#N/A	#N/A
L-Theanine	Amino acid and derivatives	1.80331	0.0383499	1.20307	#N/A	0.733249	1.21107	#N/A
(+)-Abscisic acid	phytohormone	1.71951	0.0317636	1.16301	#N/A	#N/A	#N/A	#N/A
Erythritol	Miscellaneous	1.81623	0.019945	1.11945	#N/A	#N/A	#N/A	#N/A
NG,NG-Dimethylarginine dihydrochloride	Carboxylic acids and derivatives	1.77547	0.020705	1.09913	1.37918	1.02793	1.64709	#N/A
Kaempferol-3-O-rutinoside	flavonoids	1.84825	0.00493545	1.08506	1.24015	#N/A	1.57331	1.34556
Kojibiose	Fatty Acyls	1.87263	0.0260966	1.07842	#N/A	#N/A	1.59311	0.756357
Sakuranetin	Flavonoids	1.87332	0.0181426	1.05012	#N/A	1.17518	#N/A	0.81616
5(S)-HPETE	Fatty Acyls	1.69658	0.0370439	1.04026	2.37494	#N/A	#N/A	#N/A
1,2,5,6-Tetrahydro-4H-pyrrolo[3,2,1-ij]quinolin-4-one	Quinolines and derivatives	1.81759	0.0128222	1.03958	#N/A	1.29639	#N/A	#N/A
Tacrolimus	Alkaloids	1.5598	0.0435094	0.964569	#N/A	#N/A	#N/A	#N/A
Enoxacin	Diazanaphthalenes	1.50851	0.0480472	0.949198	#N/A	#N/A	1.46632	#N/A
Naringenin chalcone	Flavonoids	1.77648	0.0335814	0.898542	1.27799	#N/A	#N/A	#N/A
N,N-Dimethylaniline	Organonitrogen compounds	1.77789	0.037682	0.897787	0.626357	#N/A	#N/A	#N/A
beta-Cryptoxanthin	Miscellaneous	1.72634	0.0413891	0.85577	#N/A	#N/A	#N/A	#N/A
Taraxasterone	Triterpenoids	1.92594	0.00946726	0.854175	#N/A	#N/A	#N/A	#N/A
Psychosine	Sphingolipids	1.93999	0.00395934	0.839414	0.612437	#N/A	#N/A	#N/A
Turanose	Fatty Acyls	1.65713	0.0473407	0.794889	#N/A	#N/A	1.09825	1.15419
Lactulose	Organooxygen compounds	1.65713	0.0473407	0.794889	#N/A	#N/A	1.09825	1.15419
Picrasin B	Diterpenoids	1.56629	0.045147	0.775904	#N/A	#N/A	1.46571	#N/A
Sucrose	Carbohydrates	1.70059	0.0305381	0.7268	#N/A	#N/A	1.16539	0.813501
Furfuryl acetate	Miscellaneous	1.94749	0.0061462	0.713066	#N/A	#N/A	#N/A	#N/A
7-Hydroxyflavone	Flavonoids	1.6736	0.0374677	0.581895	1.072	1.1253	1.29542	1.07932
Proline;L-Proline	Amino acid and derivatives;amino acids	1.7445	0.0234366	0.571134	#N/A	#N/A	#N/A	#N/A
D-Proline	Carboxylic acids and derivatives	1.7445	0.0234366	0.571134	#N/A	#N/A	#N/A	#N/A
Citreorosein	Anthraquinones	1.75342	0.0476311	0.570417	#N/A	-0.474236	#N/A	#N/A
L-Histidine	Amino acid and derivatives;amino acids	1.8216	0.0237102	0.5161	0.361775	0.749807	#N/A	0.434605
Pimelic acid	Fatty Acyls	1.8692	0.0107632	0.276696	#N/A	0.500129	#N/A	0.230206
5-oxoproline	Amino acid and derivatives	1.76533	0.023607	0.267236	#N/A	0.239881	#N/A	0.218323
Agrocybenine	Alkaloids	1.6548	0.035937	-0.603781	#N/A	#N/A	#N/A	#N/A
Nicotinic acid	Nicotinic acid derivatives	1.68305	0.0462492	-0.606248	#N/A	#N/A	#N/A	#N/A
Cassiaside B	Phenols	1.84247	0.00897168	-0.620407	#N/A	#N/A	-1.38157	-0.780967
2-Pentylfuran	Miscellaneous	1.78615	0.0176126	-0.643497	-0.427923	#N/A	#N/A	-0.477885
Phosphoric acid	Organic acids	1.80709	0.013478	-0.663111	-0.490961	-0.590674	-0.348396	-0.497629
Cinnamyl alcohol	Phenylpropanoids	1.74779	0.0151255	-0.762422	0.494009	#N/A	-0.407027	#N/A
Leiocarposide	Phenols	1.87394	0.0106036	-0.77385	#N/A	#N/A	#N/A	#N/A
Cantharidin	Monoterpenoids	1.63437	0.0294634	-0.828427	#N/A	#N/A	#N/A	#N/A
3-(4-Hydroxyphenyl)-1-propanol	Phenylpropanoids	1.75255	0.0433172	-0.840249	#N/A	#N/A	-0.9714	-1.03027
Lucidin	Anthraquinones	1.59553	0.027341	-0.888406	#N/A	#N/A	#N/A	#N/A
(S)-Actinidine	Pyridines and derivatives	1.72498	0.0400294	-0.91215	#N/A	#N/A	#N/A	-0.903278
Sitostenone	Steroids and steroid derivatives	1.67698	0.0475423	-0.995248	#N/A	#N/A	#N/A	#N/A
Denudatine	Alkaloids	1.90425	0.0105342	-1.00374	-0.654712	#N/A	#N/A	-0.863195
Phosphonoacetate	Organic acids	1.51515	0.0410826	-1.05418	#N/A	-0.652323	-1.21432	#N/A
Adenosine 3'-monophosphate	Nucleotide and its derivates	1.6653	0.046033	-1.14137	-1.01625	-1.48426	-1.4892	#N/A
Torachrysone 8-O-glucoside	Miscellaneous	1.66856	0.0292117	-1.18094	-1.04982	#N/A	#N/A	#N/A
Eupatolide	Sesquiterpenoids	1.91386	0.00741586	-1.18413	-1.40049	#N/A	#N/A	#N/A
Farrerol	Flavonoids	1.74763	0.0436625	-1.21764	#N/A	#N/A	#N/A	#N/A
Ganoderic acid H	Triterpenoids	1.5962	0.0325605	-1.25287	#N/A	-2.09268	-1.16593	-0.866902
Catalpalactone	Sesquiterpenoids	1.96974	0.00615746	-1.3342	#N/A	#N/A	#N/A	#N/A
Lubiprostone	Fatty Acyls	2.02626	0.00638608	-4.38919	-4.58101	-2.25362	#N/A	#N/A
Uridine 5'-monophosphate	Nucleotide and its derivates	2.00101	0.0168582	-4.94021	-5.22419	-1.55944	-5.61172	-5.04899
