# Supplementary material for: Comparative physiological and metabolomic analyses reveal that Fe3O4 and ZnO nanoparticles alleviate Cd toxicity in tobacco
Source: J Nanobiotechnology. 2022 Jun 27;20:302. doi: 10.1186/s12951-022-01509-3 (PMC9235244; doi:10.1186/s12951-022-01509-3)
Supplement: Supplementary file 6 — Additional file 6: Table S5. Correlation analysis of differentially accumulated metabolites in the roots and plant growth parameters (Root length, Root-FW). [file 12951_2022_1509_MOESM6_ESM.xlsx]

## Sheet: Sheet1
Table S5. Correlation analysis of differentially accumulated metabolites in the roots and plant growth parameters (Root length, Root-FW).
Traits	Related metabolites	CLASS	Correlation	P-VALUE
Root length	Root-FW	Root-FW	0.911038	0.000245849
Root-FW	Sterebin A	Diterpenoids	0.868021	0.00112852
Root length	Sterebin A	Diterpenoids	0.826082	0.00322641
Root-FW	Hyperoside	Flavonoids	0.782854	0.00741468
Root length	Indole-3-acetic acid	Phytohormone	0.774128	0.008582
Root length	Shikonin	Quinones	0.76809	0.00946213
Root length	L-Theanine	Amino acid and derivatives	-0.765572	0.00984719
Root length	Phosphoric acid	Organic acids	-0.765738	0.00982146
Root length	Quercetin-3-O-sophoroside	Flavonoids	-0.765819	0.00980899
Root length	Procyanidin B2	Flavonoids	-0.767732	0.00951615
Root-FW	D-Proline	Carboxylic acids and derivatives	-0.770869	0.00904958
Root-FW	Proline;L-Proline	Amino acid and derivatives;amino acids	-0.770869	0.00904958
Root-FW	Streptozotocin	Organooxygen compounds	-0.773627	0.0086528
Root length	8(R)-HPETE	Fatty acyls	-0.775899	0.00833536
Root-FW	Arctiin	Lignans;Others	-0.778482	0.0079845
Root-FW	L-Histidine	Amino acid and derivatives;amino acids	-0.778757	0.00794776
Root length	Phenethylamine	Benzene and substituted derivatives	-0.77899	0.00791671
Root-FW	18alpha-Glycyrrhetinic acid	Triterpenoids	-0.780086	0.00777192
Root-FW	Napellonine	Alkaloids	-0.781634	0.00757067
Root length	L-Pipecolic acid	Amino acid and derivatives	-0.783469	0.00733699
Root length	Pyrrolidonecarboxylic acid	Carboxylic acids and derivatives	-0.783469	0.00733699
Root length	3,4-Dihydroxyphenylacetaldehyde	Benzene and substituted derivatives	-0.784405	0.00721974
Root-FW	5-oxoproline	Amino acid and derivatives	-0.785079	0.00713606
Root length	2-Hydroxyethanesulfonate	Organic acids	-0.785127	0.00713013
Root-FW	Cyclocurcumin	Phenols	-0.785318	0.00710667
Root-FW	Picrocrocin	Monoterpenoids	-0.786242	0.00699346
Root-FW	Deethylatrazine	Triazines	-0.789493	0.00660549
Root-FW	Asebogenin	Chalcones	-0.789945	0.0065528
Root length	Beta-D-Fructose 2-phosphate	Organooxygen compounds	-0.79002	0.00654405
Root length	Napellonine	Alkaloids	-0.791446	0.00637984
Root length	Demethoxycurcumin	Phenols	-0.791512	0.00637235
Root-FW	Sinapyl alcohol	Hydroxycinnamoyl derivatives	-0.793122	0.00619067
Root-FW	Cinnzeylanol;Resibufogenin	Diterpenoids;Steroids	-0.796886	0.00578049
Root length	Mulberrofuran A	Phenols	-0.79866	0.00559402
Root-FW	Piperidine	Alkaloids	-0.798958	0.00556306
Root-FW	Retinoic acid	Diterpenoids	-0.800903	0.00536435
Root length	Enol-phenylpyruvate	Benzene and substituted derivatives	-0.801951	0.00525942
Root length	alpha-D-Glucose;D-Tagatose	Carbohydrates;Organooxygen compounds	-0.802376	0.0052173
Root-FW	Farrerol	Flavonoids	-0.805316	0.00493241
Root length	Cyclocurcumin	Phenols	-0.806992	0.0047751
Root length	18alpha-Glycyrrhetinic acid	Triterpenoids	-0.809163	0.00457662
Root length	N1-Methyl-4-pyridone-5-carboxamide	Pyridines and derivatives	-0.810141	0.00448918
Root-FW	Linamarin	Organooxygen compounds	-0.810237	0.0044807
Root-FW	Phenethylamine	Benzene and substituted derivatives	-0.811819	0.00434191
Root length	6-hydroxynicotinic acid	Nicotinic acid derivatives	-0.813227	0.00422112
Root length	Pimelic acid	Fatty Acyls	-0.816612	0.00394047
Root length	Guaiacol	Phenols	-0.816738	0.00393023
Root-FW	4,4'-Methylenediphenol	Phenols	-0.817484	0.00387038
Root-FW	Syringic acid	Phenols	-0.820268	0.00365259
Root-FW	Vasicine	Alkaloids	-0.822393	0.00349243
Root-FW	Ethyl 3,4,5-trimethoxybenzoate	Phenols	-0.823366	0.00342077
Root-FW	L-Homoglutamic acid	Amino acid and derivatives	-0.824026	0.00337279
Root-FW	Mulberrofuran A	Phenols	-0.825813	0.00324531
Root length	L-Homoserine	Amino acid and derivatives	-0.829631	0.00298454
Root length	L-Threonine	Amino acid and derivatives;amino acids	-0.829631	0.00298454
Root-FW	Cinnamyl cinnamate	Phenylpropanoids	-0.829971	0.00296207
Root-FW	cis-Aconitic acid	Organic acids and derivatives	-0.83049	0.00292797
Root-FW	L-Asparagine	Amino acid and derivatives;amino acids	-0.835752	0.0025984
Root length	L-Gulose	Carbohydrates	-0.83605	0.00258057
Root-FW	Ferulic acid; Trans-Ferulic acid;trans-Ferulic acid	Phenylpropanoids	-0.838432	0.00244125
Root length	(-)-Salsoline	Tetrahydroisoquinolines	-0.839131	0.00240141
Root-FW	Tryptophan;L-Tryptophan;D-Tryptophan	Alkaloids;Amino acid and derivatives;Indoles and derivatives;amino acids	-0.83946	0.00238284
Root length	Kojibiose	Fatty Acyls	-0.839564	0.00237697
Root length	13(S)-HPOT	Fatty acyls	-0.84086	0.00230489
Root length	4,4'-Methylenediphenol	Phenols	-0.841335	0.00227887
Root-FW	Herniarin	Coumarins	-0.843885	0.00214281
Root length	Zingerone	Phenols	-0.845051	0.00208264
Root length	Picrocrocin	Monoterpenoids	-0.846796	0.00199477
Root length	L-Histidine	Amino acid and derivatives;amino acids	-0.847163	0.00197665
Root length	NG,NG-Dimethylarginine dihydrochloride	Carboxylic acids and derivatives	-0.848922	0.00189147
Root length	Cinnamyl cinnamate	Phenylpropanoids	-0.849359	0.00187069
Root length	Cinnzeylanol;Resibufogenin	Diterpenoids;Steroids	-0.853349	0.00168875
Root length	Farrerol	Flavonoids	-0.853903	0.00166454
Root length	Ethyl trans-p-methoxycinnamate	Cinnamic acids and derivatives	-0.855282	0.0016054
Root-FW	13(S)-HPOT	Fatty acyls	-0.855327	0.00160349
Root length	Retinoic acid	Diterpenoids	-0.856918	0.0015372
Root length	Piperidine	Alkaloids	-0.857539	0.00151186
Root length	Asebogenin	Chalcones	-0.858425	0.00147629
Root length	D-Proline	Carboxylic acids and derivatives	-0.859804	0.00142207
Root length	Proline;L-Proline	Amino acid and derivatives;amino acids	-0.859804	0.00142207
Root-FW	Guaiacol	Phenols	-0.861166	0.00136998
Root length	D-Maltose	Carbohydrates	-0.86155	0.00135552
Root length	Herniarin	Coumarins	-0.862347	0.00132591
Root length	5-oxoproline	Amino acid and derivatives	-0.866705	0.00117223
Root length	Arctiin	Lignans;Others	-0.867174	0.00115653
Root length	Sucrose	Carbohydrates	-0.867496	0.00114582
Root length	Deethylatrazine	Triazines	-0.872137	0.000999341
Root length	Tryptophan;L-Tryptophan;D-Tryptophan	Alkaloids;Amino acid and derivatives;Indoles and derivatives;amino acids	-0.872684	0.00098303
Root-FW	p-Hydroxymandelic acid	Phenols	-0.879563	0.000794026
Root length	Ethyl 3,4,5-trimethoxybenzoate	Phenols	-0.880886	0.000760968
Root length	cis-Aconitic acid	Organic acids and derivatives	-0.881346	0.000749715
Root length	3-Hydroxypicolinic acid	Pyridines and derivatives	-0.882622	0.000719117
Root length	5-Aminovaleric acid	Amino acid and derivatives	-0.883278	0.000703767
Root length	Streptozotocin	Organooxygen compounds	-0.883363	0.000701785
Root-FW	Glycyrrhetic acid 3-O-mono-beta-D-glucuronide	Triterpenoids	-0.886911	0.000622979
Root length	Vasicine	Alkaloids	-0.889203	0.000575639
Root length	Linamarin	Organooxygen compounds	-0.890066	0.000558513
Root length	p-Hydroxymandelic acid	Phenols	-0.890677	0.000546615
Root length	Sinapyl alcohol	Hydroxycinnamoyl derivatives	-0.891152	0.000537487
Root length	Syringic acid	Phenols	-0.891642	0.000528213
Root length	L-Asparagine	Amino acid and derivatives;amino acids	-0.894701	0.00047284
Root-FW	8(R)-HPETE	Fatty acyls	-0.900326	0.000382285
Root length	Glycyrrhetic acid 3-O-mono-beta-D-glucuronide	Triterpenoids	-0.921313	0.000152397
Root length	L-Homoglutamic acid	Amino acid and derivatives	-0.932839	8.20361e-05
Root length	Ferulic acid; Trans-Ferulic acid;trans-Ferulic acid	Phenylpropanoids	-0.933426	7.92633e-05
Root-FW	Notopterol	Coumarins	-0.939908	5.30366e-05
Root length	Notopterol	Coumarins	-0.940625	5.05955e-05
