# Supplementary material for: Comparative physiological and metabolomic analyses reveal that Fe3O4 and ZnO nanoparticles alleviate Cd toxicity in tobacco
Source: J Nanobiotechnology. 2022 Jun 27;20:302. doi: 10.1186/s12951-022-01509-3 (PMC9235244; doi:10.1186/s12951-022-01509-3)
Supplement: Supplementary file 7 — Additional file 7: Table S6. Correlation analysis of differentially accumulated metabolites in the leaves and plant growth parameters (Plant height, Shoot-FW). [file 12951_2022_1509_MOESM7_ESM.xlsx]

## Sheet: Sheet1
Table S6. Correlation analysis of differentially accumulated metabolites in the leaves and plant growth parameters (Plant height, Shoot-FW).
Traits	Related metabolites	CLASS	Correlation	P-VALUE
Plant height	Shoot-FW	Shoot-FW	0.96297	7.86589e-06
Shoot-FW	Denudatine	Alkaloids	0.887603	0.00060839
Shoot-FW	Phosphoric acid	Organic acids	0.878831	0.000812754
Plant height	Phosphoric acid	Organic acids	0.840995	0.00229751
Shoot-FW	Nicotinic acid	Nicotinic acid derivatives	0.818298	0.00380579
Plant height	Denudatine	Alkaloids	0.788865	0.00667914
Plant height	Catalpalactone	Sesquiterpenoids	0.781347	0.00760779
Plant height	Torachrysone 8-O-glucoside	Miscellaneous	0.77814	0.00803037
Shoot-FW	1-(alpha-Methyl-4-(2-methylpropyl)benzeneacetate)-beta-D-Glucopyranuronic acid	Organooxygen compounds	0.774984	0.0084621
Shoot-FW	Homobaldrinal	Miscellaneous	-0.767774	0.00950986
Plant height	Levonorgestrel	Steroids and steroid derivatives	-0.767914	0.00948875
Plant height	Quercetin	Flavonoids	-0.76798	0.0094787
Shoot-FW	Cynaroside	Flavonoids	-0.770898	0.00904529
Shoot-FW	Sphondin	Coumarins	-0.77285	0.00876328
Shoot-FW	Diosmetin	Flavonoids	-0.775068	0.00845046
Shoot-FW	Erythritol	Miscellaneous	-0.779269	0.00787971
Plant height	Isorhamnetin	Flavonoids	-0.783488	0.00733453
Plant height	Anthranilic acid	Benzoic acid derivatives	-0.784082	0.00726003
Shoot-FW	4,4'-Methylenediphenol	Phenols	-0.787921	0.00679107
Shoot-FW	Itaconic acid	Fatty Acyls	-0.788035	0.00677751
Shoot-FW	Quercetin	Flavonoids	-0.788611	0.00670916
Shoot-FW	Limonin	Triterpenoids	-0.78864	0.00670581
Shoot-FW	Kaempferol-3-O-rutinoside	Flavonoids	-0.796335	0.00583929
Shoot-FW	NG,NG-Dimethylarginine dihydrochloride	Carboxylic acids and derivatives	-0.79743	0.00572286
Plant height	Sakuranetin	Flavonoids	-0.799412	0.00551628
Plant height	N6-Acetyl-L-lysine	Amino acid and derivatives	-0.804069	0.00505183
Shoot-FW	Kojibiose	Fatty Acyls	-0.808715	0.00461711
Plant height	Delphinidin-3-O-glucoside;Isoquercitrin	Flavonoids	-0.810588	0.00444959
Plant height	N-Acetyl-L-glutamate 5-semialdehyde	Carboxylic acids and derivatives	-0.813103	0.00423165
Plant height	L-Gulose	Carbohydrates	-0.814787	0.00409007
Shoot-FW	Delphinidin-3-O-glucoside;Isoquercitrin	Flavonoids	-0.819653	0.00369995
Plant height	Limonin	Triterpenoids	-0.823071	0.00344235
Plant height	Silibinin	Flavonoids	-0.826918	0.00316822
Shoot-FW	Isorhamnetin	Flavonoids	-0.830876	0.00290283
Shoot-FW	5-oxoproline	Amino acid and derivatives	-0.83428	0.00268779
Shoot-FW	Cyanidin 3-rutinoside;Biorobin	Flavonoids	-0.835076	0.00263915
Plant height	Erythritol	Miscellaneous	-0.835546	0.00261079
Shoot-FW	Rutin	Flavonoids	-0.839253	0.0023945
Shoot-FW	Silibinin	Flavonoids	-0.847322	0.00196885
Plant height	Ethyl trans-p-methoxycinnamate	Cinnamic acids and derivatives	-0.851712	0.00176179
Shoot-FW	Levonorgestrel	Steroids and steroid derivatives	-0.853396	0.0016867
Shoot-FW	L-Gulose	Carbohydrates	-0.860555	0.00139316
Shoot-FW	Isoquercitrin	Flavonoids	-0.863476	0.00128479
Shoot-FW	N6-Acetyl-L-lysine	Amino acid and derivatives	-0.867532	0.00114463
Shoot-FW	Sakuranetin	Flavonoids	-0.868913	0.00109953
Plant height	Phenethyl alcohol;2-Phenylethanol	Phenols	-0.869869	0.00106909
Plant height	Isoquercitrin	Flavonoids	-0.871094	0.001031
Shoot-FW	Anthranilic acid	Benzoic acid derivatives	-0.877297	0.000853054
Shoot-FW	Ethyl trans-p-methoxycinnamate	Cinnamic acids and derivatives	-0.887213	0.000616577
Plant height	Kaurenoic acid	Diterpenoids	-0.889326	0.00057317
Plant height	L-Theanine	Amino acid and derivatives	-0.892983	0.000503376
Shoot-FW	Phenethyl alcohol;2-Phenylethanol	Phenols	-0.902299	0.000353773
Shoot-FW	L-Theanine	Amino acid and derivatives	-0.915909	0.000197457
Shoot-FW	Kaurenoic acid	Diterpenoids	-0.919402	0.000167353
