# Supplementary material for: Comparative physiological and metabolomic analyses reveal that Fe3O4 and ZnO nanoparticles alleviate Cd toxicity in tobacco
Source: J Nanobiotechnology. 2022 Jun 27;20:302. doi: 10.1186/s12951-022-01509-3 (PMC9235244; doi:10.1186/s12951-022-01509-3)
Supplement: Supplementary file 8 — Additional file 8: Table S7. Significant correlations between metabolites and growth parameters in both root and leaves. [file 12951_2022_1509_MOESM8_ESM.xlsx]

## Sheet: Sheet1
Table S7. Significant correlations between metabolites and growth parameters in both root and leaves.
Compound name	CLASS	Correlation	P-VALUE	Tissues
Phosphoric acid	Organic acids	-0.765738	0.00982146	Roots
		0.878831	0.000812754	Leaves
4,4'-Methylenediphenol	Phenols	-0.817484	0.00387038	Roots
		-0.787921	0.00679107	Leaves
NG,NG-Dimethylarginine dihydrochloride	Carboxylic acids and derivatives	-0.848922	0.00189147	Roots
		-0.79743	0.00572286	Leaves
Kojibiose	Fatty Acyls	-0.839564	0.00237697	Roots
		-0.808715	0.00461711	Leaves
L-Gulose	Carbohydrates	-0.83605	0.00258057	Roots
		-0.814787	0.00409007	Leaves
5-oxoproline	Amino acid and derivatives	-0.866705	0.00117223	Roots
		-0.83428	0.00268779	Leaves
Ethyl trans-p-methoxycinnamate	Cinnamic acids and derivatives	-0.855282	0.0016054	Roots
		-0.851712	0.00176179	Leaves
L-Theanine	Amino acid and derivatives	-0.765572	0.00984719	Roots
		-0.892983	0.000503376	Leaves
